# Supplementary material for: Transcriptome and network analyses in Saccharomyces cerevisiae reveal that amphotericin B and lactoferrin synergy disrupt metal homeostasis and stress response
Source: Sci Rep. 2017 Jan 12;7:40232. doi: 10.1038/srep40232 (PMC5228129; doi:10.1038/srep40232)
Supplement: Supplementary Dataset 3 [file srep40232-s4.xls]

## Sheet: Genes of enriched GO terms
Dataset S3. Functional enrichment results for each cluster of genes from the Self-Organizing Maps.
Experiment (AMB or AMB-LF treatment)	Cluster Number (1 to 25)	Differential Expression (up- or down-regulated)	GO ID	GO Term	Rank	Observed count (number of DE genes)	Expected Count	Total Number of Genes With GO terms	Odds Ratio	FDR value (adjusted p-value) of enriched GO term	Ordered Locus Names	Gene Names
AMB-LF treatment	1	down	GO:0098813	nuclear chromosome segregation	1	7	1.20627	148	6.83	0.00624	YDR014W;YDR363W;YDR439W;YHR129C;YKL049C;YLR086W;YMR078C	ARP1;CSE4;CTF18;ESC2;LRS4;RAD61;SMC4
AMB-LF treatment	1	down	GO:0040029	regulation of gene expression, epigenetic	2	7	1.23072	151	6.68	0.00624	YDR363W;YDR439W;YGL133W;YKL160W;YNL021W;YNL107W;YPR162C	ELF1;ESC2;HDA1;ITC1;LRS4;ORC4;YAF9
AMB-LF treatment	10	down	GO:0044712	single-organism catabolic process	1	13	4.09198	433	3.87	0.00642	YDL021W;YFR003C;YFR017C;YHR104W;YLR207W;YLR345W;YLR431C;YMR110C;YMR184W;YOL013C;YOL082W;YPL031C;YPL206C	ADD37;ATG19;ATG23;GPM2;GRE3;HFD1;HRD1;HRD3;IGD1;PGC1;PHO85;YLR345W;YPI1
AMB-LF treatment	10	down	GO:0044248	cellular catabolic process	2	17	6.72865	700	3.17	0.00642	YBR290W;YDL149W;YDR022C;YEL060C;YFR003C;YFR017C;YJL036W;YLR136C;YLR207W;YLR345W;YMR110C;YMR184W;YMR297W;YOL013C;YOL082W;YOL083W;YPL206C	ADD37;ATG19;ATG31;ATG34;ATG9;BSD2;HFD1;HRD1;HRD3;IGD1;PGC1;PRB1;PRC1;SNX4;TIS11;YLR345W;YPI1
AMB-LF treatment	10	down	GO:0006112	energy reserve metabolic process	3	4	0.335737	34	14.21	0.00642	YFR003C;YFR017C;YMR311C;YPL031C	GLC8;IGD1;PHO85;YPI1
AMB-LF treatment	10	down	GO:0072666	establishment of protein localization to vacuole	4	6	0.947962	96	7.28	0.00642	YBR290W;YDL149W;YJL036W;YLR431C;YOL082W;YOL083W	ATG19;ATG23;ATG34;ATG9;BSD2;SNX4
AMB-LF treatment	10	down	GO:0044805	late nucleophagy	5	3	0.167868	17	22.51	0.00642	YDL149W;YDR022C;YLR431C	ATG23;ATG31;ATG9
AMB-LF treatment	10	down	GO:0051346	negative regulation of hydrolase activity	6	3	0.167868	17	22.51	0.00642	YFR003C;YLR178C;YNL015W	PBI2;TFS1;YPI1
AMB-LF treatment	10	down	GO:0010951	negative regulation of endopeptidase activity	7	2	0.0394984	4	103.52	0.00642	YLR178C;YNL015W	PBI2;TFS1
AMB-LF treatment	10	down	GO:0032258	CVT pathway	8	4	0.394984	40	11.83	0.00642	YDL149W;YJL036W;YLR431C;YOL082W	ATG19;ATG23;ATG9;SNX4
AMB-LF treatment	10	down	GO:0007034	vacuolar transport	9	7	1.50094	152	5.32	0.00648	YBR290W;YDL149W;YDR486C;YJL036W;YLR431C;YOL082W;YOL083W	ATG19;ATG23;ATG34;ATG9;BSD2;SNX4;VPS60
AMB-LF treatment	10	down	GO:0044092	negative regulation of molecular function	10	5	0.739137	76	7.71	0.00672	YFR003C;YLR178C;YMR311C;YNL015W;YOR054C	GLC8;PBI2;TFS1;VHS3;YPI1
AMB-LF treatment	10	down	GO:0052547	regulation of peptidase activity	11	2	0.049373	5	69.01	0.00672	YLR178C;YNL015W	PBI2;TFS1
AMB-LF treatment	10	down	GO:0030433	ER-associated ubiquitin-dependent protein catabolic process	12	4	0.454232	46	10.13	0.00672	YLR207W;YMR184W;YOL013C;YOL082W	ADD37;ATG19;HRD1;HRD3
AMB-LF treatment	10	down	GO:0015031	protein transport	13	14	5.64828	572	2.95	0.00672	YBR137W;YBR290W;YDL149W;YDR022C;YDR486C;YJL036W;YJL128C;YLR207W;YLR431C;YNL015W;YOL013C;YOL082W;YOL083W;YOR069W	ATG19;ATG23;ATG31;ATG34;ATG9;BSD2;HRD1;HRD3;PBI2;PBS2;SNX4;VPS5;VPS60;YBR137W
AMB-LF treatment	10	down	GO:0010646	regulation of cell communication	14	6	1.18495	120	5.73	0.00672	YJL128C;YLR178C;YLR431C;YMR311C;YOL117W;YPL031C	ATG23;GLC8;PBS2;PHO85;RRI2;TFS1
AMB-LF treatment	10	down	GO:0006073	cellular glucan metabolic process	15	4	0.523354	53	8.67	0.00997	YFR003C;YFR017C;YMR311C;YPL031C	GLC8;IGD1;PHO85;YPI1
AMB-LF treatment	15	up	GO:0009651	response to salt stress	1	3	0.237931	33	14.66	0.00962	YLR019W;YOR028C;YPL230W	CIN5;PSR2;USV1
AMB-LF treatment	15	up	GO:0019509	L-methionine biosynthetic process from methylthioadenosine	2	2	0.0648903	9	41.08	0.00962	YEL038W;YJR148W	BAT2;UTR4
AMB-LF treatment	15	up	GO:0043102	amino acid salvage	3	2	0.0721003	10	35.94	0.00962	YEL038W;YJR148W	BAT2;UTR4
AMB-LF treatment	15	up	GO:0051646	mitochondrion localization	4	3	0.266771	37	12.93	0.00962	YDL239C;YGL219C;YHR194W	ADY3;MDM31;MDM34
AMB-LF treatment	15	up	GO:0009083	branched-chain amino acid catabolic process	5	2	0.0793103	11	31.94	0.00962	YJR148W;YLR134W	BAT2;PDC5
AMB-LF treatment	15	up	GO:0046471	phosphatidylglycerol metabolic process	6	2	0.0865204	12	28.75	0.00962	YGR110W;YHR194W	CLD1;MDM31
AMB-LF treatment	15	up	GO:0071265	L-methionine biosynthetic process	7	2	0.0865204	12	28.75	0.00962	YEL038W;YJR148W	BAT2;UTR4
AMB-LF treatment	16	up	GO:0034660	ncRNA metabolic process	1	33	4.55612	439	14.71	8.66e-20	YBL004W;YCL054W;YDL060W;YDL148C;YDR091C;YDR120C;YDR165W;YEL026W;YGR081C;YGR103W;YGR200C;YHR065C;YHR148W;YHR169W;YHR196W;YKR079C;YLL008W;YLL011W;YLR129W;YLR186W;YLR197W;YLR222C;YLR384C;YLR405W;YLR409C;YMR093W;YNL112W;YNL182C;YOL041C;YOR272W;YOR310C;YPL146C;YPL266W	DBP2;DBP8;DIM1;DIP2;DRS1;DUS4;ELP2;EMG1;IKI3;IMP3;IPI3;NOP12;NOP14;NOP53;NOP56;NOP58;NOP7;RLI1;RRP3;SLX9;SNU13;SOF1;SPB1;TRM1;TRM82;TRZ1;TSR1;UTP13;UTP15;UTP20;UTP21;UTP9;YTM1
AMB-LF treatment	16	up	GO:0006396	RNA processing	2	40	7.73887	633	10.13	6.19e-19	YBL004W;YCL054W;YDL014W;YDL060W;YDL148C;YDL208W;YDR091C;YDR120C;YDR165W;YEL026W;YGR081C;YGR103W;YGR200C;YGR280C;YHR065C;YHR089C;YHR148W;YHR169W;YHR196W;YKR079C;YLL008W;YLL011W;YLR129W;YLR186W;YLR197W;YLR222C;YLR384C;YLR405W;YLR409C;YMR093W;YMR239C;YNL112W;YNL182C;YNL282W;YOL041C;YOR001W;YOR272W;YOR310C;YPL146C;YPL266W	DBP2;DBP8;DIM1;DIP2;DRS1;DUS4;ELP2;EMG1;GAR1;IKI3;IMP3;IPI3;NHP2;NOP1;NOP12;NOP14;NOP53;NOP56;NOP58;NOP7;POP3;PXR1;RLI1;RNT1;RRP3;RRP6;SLX9;SNU13;SOF1;SPB1;TRM1;TRM82;TRZ1;TSR1;UTP13;UTP15;UTP20;UTP21;UTP9;YTM1
AMB-LF treatment	16	up	GO:0006364	rRNA processing	3	24	2.77177	257	14.06	1.18e-15	YCL054W;YDL014W;YDR091C;YEL026W;YGR081C;YGR103W;YGR280C;YHR065C;YHR089C;YHR148W;YHR196W;YLL008W;YLL011W;YLR197W;YLR409C;YMR093W;YMR239C;YNL112W;YNL182C;YNL282W;YOL041C;YOR272W;YPL146C;YPL266W	DBP2;DIM1;DRS1;GAR1;IMP3;IPI3;NOP1;NOP12;NOP53;NOP56;NOP7;POP3;PXR1;RLI1;RNT1;RRP3;SLX9;SNU13;SOF1;SPB1;UTP15;UTP21;UTP9;YTM1
AMB-LF treatment	16	up	GO:0042274	ribosomal small subunit biogenesis	4	19	1.67492	137	16.88	2.5e-14	YBL004W;YDL060W;YDL148C;YEL026W;YGR081C;YGR103W;YHR065C;YHR148W;YHR169W;YHR196W;YKL143W;YLL011W;YLR129W;YLR186W;YLR222C;YLR409C;YMR093W;YOR310C;YPL266W	DBP8;DIM1;DIP2;EMG1;IMP3;LTV1;NOP14;NOP58;NOP7;RRP3;SLX9;SNU13;SOF1;TSR1;UTP13;UTP15;UTP20;UTP21;UTP9
AMB-LF treatment	16	up	GO:0044085	cellular component biogenesis	5	43	14.1451	1157	5.72	2.56e-12	YBL004W;YCL054W;YDL014W;YDL060W;YDL148C;YDL208W;YDR091C;YDR361C;YEL026W;YER025W;YER131W;YGR081C;YGR103W;YGR280C;YHR065C;YHR089C;YHR148W;YHR169W;YHR196W;YJR063W;YKL143W;YLL008W;YLL011W;YLR129W;YLR186W;YLR197W;YLR222C;YLR409C;YLR449W;YMR093W;YMR239C;YNL112W;YNL182C;YNL248C;YNL282W;YOL041C;YOL077C;YOR001W;YOR272W;YOR310C;YPL146C;YPL266W;YPR110C	BCP1;BRX1;DBP2;DBP8;DIM1;DIP2;DRS1;EMG1;FPR4;GAR1;GCD11;IMP3;IPI3;LTV1;NHP2;NOP1;NOP12;NOP14;NOP53;NOP56;NOP58;NOP7;POP3;PXR1;RLI1;RNT1;RPA12;RPA49;RPC40;RPS26B;RRP3;RRP6;SLX9;SNU13;SOF1;SPB1;TSR1;UTP13;UTP15;UTP20;UTP21;UTP9;YTM1
AMB-LF treatment	16	up	GO:0000462	maturation of SSU-rRNA from tricistronic rRNA transcript (SSU-rRNA, 5.8S rRNA, LSU-rRNA)	6	9	0.661456	59	18.03	1.69e-07	YDL060W;YEL026W;YGR081C;YGR103W;YHR065C;YHR196W;YLL011W;YMR093W;YPL266W	DIM1;NOP7;RRP3;SLX9;SNU13;SOF1;TSR1;UTP15;UTP9
AMB-LF treatment	16	up	GO:0000480	endonucleolytic cleavage in 5'-ETS of tricistronic rRNA transcript (SSU-rRNA, 5.8S rRNA, LSU-rRNA)	7	7	0.403448	33	23.8	1.12e-06	YBL004W;YDL148C;YHR169W;YLR129W;YLR186W;YLR222C;YOR310C	DBP8;DIP2;EMG1;NOP14;NOP58;UTP13;UTP20
AMB-LF treatment	16	up	GO:0000472	endonucleolytic cleavage to generate mature 5'-end of SSU-rRNA from (SSU-rRNA, 5.8S rRNA, LSU-rRNA)	8	7	0.4279	35	22.09	1.43e-06	YBL004W;YDL148C;YHR169W;YLR129W;YLR186W;YLR222C;YOR310C	DBP8;DIP2;EMG1;NOP14;NOP58;UTP13;UTP20
AMB-LF treatment	16	up	GO:0000478	endonucleolytic cleavage involved in rRNA processing	9	8	0.635737	52	16.25	1.43e-06	YBL004W;YDL060W;YDL148C;YHR169W;YLR129W;YLR186W;YLR222C;YOR310C	DBP8;DIP2;EMG1;NOP14;NOP58;TSR1;UTP13;UTP20
AMB-LF treatment	16	up	GO:0034471	ncRNA 5'-end processing	10	7	0.440125	36	21.33	1.48e-06	YBL004W;YDL148C;YHR169W;YLR129W;YLR186W;YLR222C;YOR310C	DBP8;DIP2;EMG1;NOP14;NOP58;UTP13;UTP20
AMB-LF treatment	16	up	GO:0009451	RNA modification	11	12	2.11505	173	6.94	6.83e-06	YCL054W;YDL014W;YDL208W;YDR120C;YDR165W;YGR200C;YHR089C;YLR186W;YLR197W;YLR384C;YLR405W;YPL266W	DIM1;DUS4;ELP2;EMG1;GAR1;IKI3;NHP2;NOP1;NOP56;SPB1;TRM1;TRM82
AMB-LF treatment	16	up	GO:0000447	endonucleolytic cleavage in ITS1 to separate SSU-rRNA from 5.8S rRNA and LSU-rRNA from tricistronic rRNA transcript (SSU-rRNA, 5.8S rRNA, LSU-rRNA)	12	7	0.562382	46	15.83	7.18e-06	YBL004W;YDL148C;YHR169W;YLR129W;YLR186W;YLR222C;YOR310C	DBP8;DIP2;EMG1;NOP14;NOP58;UTP13;UTP20
AMB-LF treatment	16	up	GO:0090304	nucleic acid metabolic process	13	34	16.1644	1505	3.33	1.05e-05	YCL054W;YDL014W;YDL150W;YDR091C;YDR120C;YDR165W;YEL026W;YGR081C;YGR103W;YGR200C;YGR280C;YHR065C;YHR089C;YHR148W;YHR196W;YJR063W;YKL144C;YLL008W;YLL011W;YLR197W;YLR384C;YLR405W;YLR409C;YMR093W;YNL112W;YNL182C;YNL248C;YNL282W;YOL041C;YOR116C;YOR272W;YPL146C;YPL266W;YPR110C	DBP2;DIM1;DRS1;DUS4;ELP2;GAR1;IKI3;IMP3;IPI3;NOP1;NOP12;NOP53;NOP56;NOP7;POP3;PXR1;RLI1;RPA12;RPA49;RPC25;RPC40;RPC53;RPO31;RRP3;SLX9;SNU13;SOF1;SPB1;TRM1;TRM82;UTP15;UTP21;UTP9;YTM1
AMB-LF treatment	16	up	GO:0006807	nitrogen compound metabolic process	14	56	35.6991	2920	3.06	1.38e-05	YBL004W;YBR084W;YBR092C;YCL054W;YDL014W;YDL060W;YDL148C;YDL150W;YDL208W;YDR020C;YDR091C;YDR120C;YDR165W;YEL026W;YER025W;YER131W;YGR081C;YGR103W;YGR200C;YGR280C;YHR065C;YHR089C;YHR148W;YHR169W;YHR196W;YJR063W;YKL144C;YKR079C;YKR080W;YLL008W;YLL011W;YLR129W;YLR186W;YLR197W;YLR222C;YLR384C;YLR405W;YLR409C;YML022W;YMR093W;YMR217W;YMR239C;YMR300C;YNL112W;YNL141W;YNL182C;YNL248C;YNL282W;YOL041C;YOR001W…	AAH1;ADE4;APT1;DAS2;DBP2;DBP8;DIM1;DIP2;DRS1;DUS4;ELP2;EMG1;GAR1;GCD11;GUA1;IKI3;IMP3;IPI3;MIS1;MTD1;NHP2;NOP1;NOP12;NOP14;NOP53;NOP56;NOP58;NOP7;PHO3;POP3;PXR1;RLI1;RNT1;RPA12;RPA49;RPC25;RPC40;RPC53;RPO31;RPS26B;RRP3;RRP6;SLX9;SNU13;SOF1;SPB1;TRM1;TRM82;TRZ1;TSR1;UTP13;UTP15;UTP20;UTP21;UTP9;YTM1
AMB-LF treatment	16	up	GO:0009113	purine nucleobase biosynthetic process	15	4	0.122257	10	56.72	2.08e-05	YKR080W;YML022W;YMR300C;YNL141W	AAH1;ADE4;APT1;MTD1
AMB-LF treatment	16	up	GO:0098781	ncRNA transcription	16	7	0.696865	57	12.33	2.39e-05	YDL150W;YJR063W;YKL144C;YMR239C;YNL248C;YOR116C;YPR110C	RNT1;RPA12;RPA49;RPC25;RPC40;RPC53;RPO31
AMB-LF treatment	16	up	GO:0090305	nucleic acid phosphodiester bond hydrolysis	17	12	2.87304	235	4.96	0.000106	YBL004W;YDL060W;YDL148C;YDL208W;YHR169W;YKR079C;YLR129W;YLR186W;YLR222C;YMR239C;YOR001W;YOR310C	DBP8;DIP2;EMG1;NHP2;NOP14;NOP58;RNT1;RRP6;TRZ1;TSR1;UTP13;UTP20
AMB-LF treatment	16	up	GO:0042254	ribosome biogenesis	18	5	0.427214	61	14.24	0.000248	YDR361C;YER131W;YJR063W;YNL248C;YPR110C	BCP1;RPA12;RPA49;RPC40;RPS26B
AMB-LF treatment	16	up	GO:0042797	tRNA transcription from RNA polymerase III promoter	19	4	0.232288	19	22.66	0.000279	YDL150W;YKL144C;YOR116C;YPR110C	RPC25;RPC40;RPC53;RPO31
AMB-LF treatment	16	up	GO:0043628	ncRNA 3'-end processing	20	4	0.239106	20	21.75	0.0003	YDL014W;YGR280C;YKR079C;YMR239C	NOP1;PXR1;RNT1;TRZ1
AMB-LF treatment	16	up	GO:0000463	maturation of LSU-rRNA from tricistronic rRNA transcript (SSU-rRNA, 5.8S rRNA, LSU-rRNA)	21	5	0.464577	38	13.01	0.000318	YCL054W;YGR103W;YOL041C;YOR272W;YPL146C	NOP12;NOP53;NOP7;SPB1;YTM1
AMB-LF treatment	16	up	GO:0042273	ribosomal large subunit biogenesis	22	6	0.756501	64	9.31	0.000324	YCL054W;YDR091C;YGR103W;YOL041C;YOR272W;YPL146C	NOP12;NOP53;NOP7;RLI1;SPB1;YTM1
AMB-LF treatment	16	up	GO:0071428	rRNA-containing ribonucleoprotein complex export from nucleus	23	6	0.757994	62	9.29	0.000324	YDR091C;YDR361C;YER131W;YGR081C;YKL143W;YPL146C	BCP1;LTV1;NOP53;RLI1;RPS26B;SLX9
AMB-LF treatment	16	up	GO:0008033	tRNA processing	24	8	1.49154	122	6.2	0.000344	YDL014W;YDR120C;YDR165W;YGR200C;YKR079C;YLR384C;YLR405W;YNL282W	DUS4;ELP2;IKI3;NOP1;POP3;TRM1;TRM82;TRZ1
AMB-LF treatment	16	up	GO:0000494	box C/D snoRNA 3'-end processing	25	2	0.0244514	2	Inf	0.000449	YDL014W;YGR280C	NOP1;PXR1
AMB-LF treatment	16	up	GO:0033753	establishment of ribosome localization	26	5	0.574608	47	10.21	0.00072	YDR091C;YDR361C;YGR081C;YKL143W;YPL146C	BCP1;LTV1;NOP53;RLI1;SLX9
AMB-LF treatment	16	up	GO:0042440	pigment metabolic process	27	4	0.34232	28	14.14	0.000954	YKR080W;YML022W;YMR300C;YNL141W	AAH1;ADE4;APT1;MTD1
AMB-LF treatment	16	up	GO:0006164	purine nucleotide biosynthetic process	28	2	0.0355844	3	171.15	0.00112	YBR084W;YKR080W	MIS1;MTD1
AMB-LF treatment	16	up	GO:0016074	snoRNA metabolic process	29	5	0.684639	56	8.4	0.00148	YDL014W;YGR280C;YMR239C;YNL282W;YOR001W	NOP1;POP3;PXR1;RNT1;RRP6
AMB-LF treatment	16	up	GO:0009124	nucleoside monophosphate biosynthetic process	30	5	0.745768	61	7.64	0.00212	YDR020C;YML022W;YMR217W;YMR300C;YNL141W	AAH1;ADE4;APT1;DAS2;GUA1
AMB-LF treatment	16	up	GO:0034473	U1 snRNA 3'-end processing	31	2	0.0489028	4	82.89	0.00214	YMR239C;YOR001W	RNT1;RRP6
AMB-LF treatment	16	up	GO:0000466	maturation of 5.8S rRNA from tricistronic rRNA transcript (SSU-rRNA, 5.8S rRNA, LSU-rRNA)	32	4	0.448374	40	10.33	0.00232	YCL054W;YGR103W;YOR001W;YOR272W	NOP7;RRP6;SPB1;YTM1
AMB-LF treatment	16	up	GO:0006139	nucleobase-containing compound metabolic process	33	7	1.66897	242	5.21	0.00243	YBR084W;YDR020C;YKR080W;YML022W;YMR217W;YMR300C;YNL141W	AAH1;ADE4;APT1;DAS2;GUA1;MIS1;MTD1
AMB-LF treatment	16	up	GO:0009168	purine ribonucleoside monophosphate biosynthetic process	34	4	0.51348	42	8.91	0.00364	YML022W;YMR217W;YMR300C;YNL141W	AAH1;ADE4;APT1;GUA1
AMB-LF treatment	16	up	GO:0043414	macromolecule methylation	35	5	0.935377	80	5.97	0.00504	YCL054W;YDR120C;YDR165W;YLR186W;YPL266W	DIM1;EMG1;SPB1;TRM1;TRM82
AMB-LF treatment	16	up	GO:0071704	organic substance metabolic process	36	61	49.0251	4010	2.14	0.00547	YBL004W;YBR084W;YBR092C;YCL054W;YDL014W;YDL060W;YDL148C;YDL150W;YDL208W;YDR020C;YDR091C;YDR120C;YDR165W;YDR465C;YEL026W;YER025W;YER131W;YGR081C;YGR103W;YGR200C;YGR280C;YHR065C;YHR089C;YHR148W;YHR169W;YHR196W;YIL064W;YJR063W;YJR070C;YKL144C;YKR079C;YKR080W;YLL008W;YLL011W;YLL012W;YLR129W;YLR186W;YLR197W;YLR222C;YLR384C;YLR405W;YLR409C;YLR449W;YML022W;YMR093W;YMR217W;YMR239C;YMR300C;YNL112W;YNL141W…	AAH1;ADE4;APT1;DAS2;DBP2;DBP8;DIM1;DIP2;DRS1;DUS4;ELP2;EMG1;FPR4;GAR1;GCD11;GUA1;IKI3;IMP3;IPI3;LIA1;MIS1;MTD1;NHP2;NOP1;NOP12;NOP14;NOP53;NOP56;NOP58;NOP7;PHO3;POP3;PXR1;RLI1;RMT2;RNT1;RPA12;RPA49;RPC25;RPC40;RPC53;RPO31;RPS26B;RRP3;RRP6;SEE1;SLX9;SNU13;SOF1;SPB1;TRM1;TRM82;TRZ1;TSR1;UTP13;UTP15;UTP20;UTP21;UTP9;YEH1;YTM1
AMB-LF treatment	16	up	GO:0031120	snRNA pseudouridine synthesis	37	2	0.0855799	7	33.14	0.00612	YDL208W;YHR089C	GAR1;NHP2
AMB-LF treatment	16	up	GO:0006479	protein methylation	38	4	0.623511	51	7.19	0.00669	YDL014W;YDR465C;YIL064W;YLR449W	FPR4;NOP1;RMT2;SEE1
AMB-LF treatment	16	up	GO:0071166	ribonucleoprotein complex localization	39	6	1.50376	123	4.41	0.00733	YDR091C;YDR361C;YER131W;YGR081C;YKL143W;YPL146C	BCP1;LTV1;NOP53;RLI1;RPS26B;SLX9
AMB-LF treatment	16	up	GO:0031167	rRNA methylation	40	4	0.672414	55	6.63	0.00817	YCL054W;YDL014W;YLR186W;YPL266W	DIM1;EMG1;NOP1;SPB1
AMB-LF treatment	16	up	GO:0051168	nuclear export	41	6	1.55266	127	4.26	0.00817	YDR091C;YDR361C;YER131W;YGR081C;YKL143W;YPL146C	BCP1;LTV1;NOP53;RLI1;RPS26B;SLX9
AMB-LF treatment	16	up	GO:0009112	nucleobase metabolic process	42	3	0.350165	29	9.78	0.00888	YKR080W;YML022W;YMR300C	ADE4;APT1;MTD1
AMB-LF treatment	16	up	GO:0034476	U5 snRNA 3'-end processing	43	2	0.110031	9	23.67	0.00888	YMR239C;YOR001W	RNT1;RRP6
AMB-LF treatment	17	up	GO:0002181	cytoplasmic translation	1	20	0.89279	178	65.3	1.88e-22	YDL133C-A;YDR418W;YDR447C;YDR450W;YER117W;YGL103W;YHR010W;YHR141C;YJL190C;YJR094W-A;YKR057W;YLR075W;YLR367W;YML026C;YMR143W;YMR230W;YOR096W;YOR234C;YOR293W;YOR369C	RPL10;RPL12B;RPL23B;RPL27A;RPL28;RPL33B;RPL41B;RPL42B;RPL43B;RPS10A;RPS10B;RPS12;RPS16A;RPS17B;RPS18A;RPS18B;RPS21A;RPS22A;RPS22B;RPS7A
AMB-LF treatment	17	up	GO:0043043	peptide biosynthetic process	2	22	3.74169	746	17.09	9.64e-13	YDL133C-A;YDR418W;YDR447C;YDR450W;YER117W;YGL103W;YGR118W;YHR010W;YHR141C;YJL190C;YJR094W-A;YKR057W;YLR075W;YLR367W;YML026C;YMR143W;YMR230W;YOR096W;YOR234C;YOR293W;YOR369C;YPR132W	RPL10;RPL12B;RPL23B;RPL27A;RPL28;RPL33B;RPL41B;RPL42B;RPL43B;RPS10A;RPS10B;RPS12;RPS16A;RPS17B;RPS18A;RPS18B;RPS21A;RPS22A;RPS22B;RPS23A;RPS23B;RPS7A
AMB-LF treatment	17	up	GO:0043603	cellular amide metabolic process	3	22	4.21317	840	14.87	7.73e-12	YDL133C-A;YDR418W;YDR447C;YDR450W;YER117W;YGL103W;YGR118W;YHR010W;YHR141C;YJL190C;YJR094W-A;YKR057W;YLR075W;YLR367W;YML026C;YMR143W;YMR230W;YOR096W;YOR234C;YOR293W;YOR369C;YPR132W	RPL10;RPL12B;RPL23B;RPL27A;RPL28;RPL33B;RPL41B;RPL42B;RPL43B;RPS10A;RPS10B;RPS12;RPS16A;RPS17B;RPS18A;RPS18B;RPS21A;RPS22A;RPS22B;RPS23A;RPS23B;RPS7A
AMB-LF treatment	17	up	GO:1901564	organonitrogen compound metabolic process	4	23	6.74608	1345	9.72	9.23e-09	YDL133C-A;YDR418W;YDR447C;YDR450W;YER117W;YGL103W;YGR118W;YHR010W;YHR141C;YJL134W;YJL190C;YJR094W-A;YKR057W;YLR075W;YLR367W;YML026C;YMR143W;YMR230W;YOR096W;YOR234C;YOR293W;YOR369C;YPR132W	LCB3;RPL10;RPL12B;RPL23B;RPL27A;RPL28;RPL33B;RPL41B;RPL42B;RPL43B;RPS10A;RPS10B;RPS12;RPS16A;RPS17B;RPS18A;RPS18B;RPS21A;RPS22A;RPS22B;RPS23A;RPS23B;RPS7A
AMB-LF treatment	17	up	GO:0044267	cellular protein metabolic process	5	23	8.53166	1701	7.11	9.15e-07	YDL133C-A;YDR418W;YDR447C;YDR450W;YER117W;YGL103W;YGR118W;YHR010W;YHR141C;YJL190C;YJR094W-A;YKR057W;YLR075W;YLR367W;YML026C;YMR143W;YMR230W;YOR096W;YOR196C;YOR234C;YOR293W;YOR369C;YPR132W	LIP5;RPL10;RPL12B;RPL23B;RPL27A;RPL28;RPL33B;RPL41B;RPL42B;RPL43B;RPS10A;RPS10B;RPS12;RPS16A;RPS17B;RPS18A;RPS18B;RPS21A;RPS22A;RPS22B;RPS23A;RPS23B;RPS7A
AMB-LF treatment	17	up	GO:0042274	ribosomal small subunit biogenesis	6	8	0.687147	137	16.07	1.67e-06	YDR447C;YDR450W;YGR118W;YKR057W;YML026C;YMR143W;YOR096W;YPR132W	RPS16A;RPS17B;RPS18A;RPS18B;RPS21A;RPS23A;RPS23B;RPS7A
AMB-LF treatment	17	up	GO:0044271	cellular nitrogen compound biosynthetic process	7	23	8.97304	1789	6.63	1.79e-06	YDL133C-A;YDR418W;YDR447C;YDR450W;YER117W;YGL103W;YGR118W;YHR010W;YHR141C;YHR143W-A;YJL190C;YJR094W-A;YKR057W;YLR075W;YLR367W;YML026C;YMR143W;YMR230W;YOR096W;YOR234C;YOR293W;YOR369C;YPR132W	RPC10;RPL10;RPL12B;RPL23B;RPL27A;RPL28;RPL33B;RPL41B;RPL42B;RPL43B;RPS10A;RPS10B;RPS12;RPS16A;RPS17B;RPS18A;RPS18B;RPS21A;RPS22A;RPS22B;RPS23A;RPS23B;RPS7A
AMB-LF treatment	17	up	GO:0034645	cellular macromolecule biosynthetic process	8	23	9.10846	1816	6.49	2.11e-06	YDL133C-A;YDR418W;YDR447C;YDR450W;YER117W;YGL103W;YGR118W;YHR010W;YHR141C;YHR143W-A;YJL190C;YJR094W-A;YKR057W;YLR075W;YLR367W;YML026C;YMR143W;YMR230W;YOR096W;YOR234C;YOR293W;YOR369C;YPR132W	RPC10;RPL10;RPL12B;RPL23B;RPL27A;RPL28;RPL33B;RPL41B;RPL42B;RPL43B;RPS10A;RPS10B;RPS12;RPS16A;RPS17B;RPS18A;RPS18B;RPS21A;RPS22A;RPS22B;RPS23A;RPS23B;RPS7A
AMB-LF treatment	17	up	GO:0006407	rRNA export from nucleus	9	4	0.0902821	18	64.63	6.75e-06	YDR450W;YML026C;YMR230W;YOR293W	RPS10A;RPS10B;RPS18A;RPS18B
AMB-LF treatment	17	up	GO:1901576	organic substance biosynthetic process	10	25	11.7618	2345	6.2	8.24e-06	YDL133C-A;YDR418W;YDR447C;YDR450W;YER117W;YGL103W;YGR118W;YHR010W;YHR141C;YHR143W-A;YJL134W;YJL190C;YJR094W-A;YKR057W;YLR075W;YLR367W;YML026C;YMR143W;YMR230W;YOR096W;YOR196C;YOR234C;YOR293W;YOR369C;YPR132W	LCB3;LIP5;RPC10;RPL10;RPL12B;RPL23B;RPL27A;RPL28;RPL33B;RPL41B;RPL42B;RPL43B;RPS10A;RPS10B;RPS12;RPS16A;RPS17B;RPS18A;RPS18B;RPS21A;RPS22A;RPS22B;RPS23A;RPS23B;RPS7A
AMB-LF treatment	17	up	GO:0010467	gene expression	11	16	5.67896	1419	7.04	2.57e-05	YDL133C-A;YDR418W;YDR447C;YER117W;YGL103W;YHR010W;YHR141C;YHR143W-A;YJL190C;YJR094W-A;YLR075W;YLR367W;YMR230W;YOR234C;YOR293W;YOR369C	RPC10;RPL10;RPL12B;RPL23B;RPL27A;RPL28;RPL33B;RPL41B;RPL42B;RPL43B;RPS10A;RPS10B;RPS12;RPS17B;RPS22A;RPS22B
AMB-LF treatment	17	up	GO:0046898	response to cycloheximide	12	2	0.0200627	4	211.53	0.000484	YGL103W;YHR141C	RPL28;RPL42B
AMB-LF treatment	17	up	GO:0046677	response to antibiotic	13	2	0.0401254	8	70.47	0.00206	YGL103W;YHR141C	RPL28;RPL42B
AMB-LF treatment	17	up	GO:0000447	endonucleolytic cleavage in ITS1 to separate SSU-rRNA from 5.8S rRNA and LSU-rRNA from tricistronic rRNA transcript (SSU-rRNA, 5.8S rRNA, LSU-rRNA)	14	3	0.230721	46	15.17	0.00429	YDR450W;YKR057W;YML026C	RPS18A;RPS18B;RPS21A
AMB-LF treatment	17	up	GO:0000478	endonucleolytic cleavage involved in rRNA processing	15	3	0.260815	52	13.3	0.00572	YDR450W;YKR057W;YML026C	RPS18A;RPS18B;RPS21A
AMB-LF treatment	17	up	GO:0000462	maturation of SSU-rRNA from tricistronic rRNA transcript (SSU-rRNA, 5.8S rRNA, LSU-rRNA)	16	3	0.270172	59	12.87	0.00573	YGR118W;YMR143W;YPR132W	RPS16A;RPS23A;RPS23B
AMB-LF treatment	17	up	GO:0044085	cellular component biogenesis	17	13	5.80313	1157	3.11	0.00573	YDR418W;YDR447C;YDR450W;YGR118W;YHR143W-A;YKR057W;YLR075W;YML026C;YMR143W;YMR230W;YOR096W;YOR293W;YPR132W	RPC10;RPL10;RPL12B;RPS10A;RPS10B;RPS16A;RPS17B;RPS18A;RPS18B;RPS21A;RPS23A;RPS23B;RPS7A
AMB-LF treatment	17	up	GO:0044238	primary metabolic process	18	27	19.2401	3836	3.6	0.00608	YDL133C-A;YDR418W;YDR447C;YDR450W;YER117W;YGL103W;YGR118W;YHR010W;YHR141C;YHR143W-A;YJL134W;YJL190C;YJR094W-A;YKR057W;YLR075W;YLR332W;YLR367W;YML026C;YMR143W;YMR230W;YNL210W;YOR096W;YOR196C;YOR234C;YOR293W;YOR369C;YPR132W	LCB3;LIP5;MER1;MID2;RPC10;RPL10;RPL12B;RPL23B;RPL27A;RPL28;RPL33B;RPL41B;RPL42B;RPL43B;RPS10A;RPS10B;RPS12;RPS16A;RPS17B;RPS18A;RPS18B;RPS21A;RPS22A;RPS22B;RPS23A;RPS23B;RPS7A
AMB-LF treatment	17	up	GO:0071426	ribonucleoprotein complex export from nucleus	19	4	0.606897	121	7.61	0.00608	YDR450W;YML026C;YMR230W;YOR293W	RPS10A;RPS10B;RPS18A;RPS18B
AMB-LF treatment	17	up	GO:0006396	RNA processing	20	9	3.17492	633	3.59	0.00608	YDR450W;YGR118W;YKR057W;YLR332W;YML026C;YMR143W;YNL210W;YOR096W;YPR132W	MER1;MID2;RPS16A;RPS18A;RPS18B;RPS21A;RPS23A;RPS23B;RPS7A
AMB-LF treatment	17	up	GO:0050658	RNA transport	21	4	0.642006	128	7.17	0.00685	YDR450W;YML026C;YMR230W;YOR293W	RPS10A;RPS10B;RPS18A;RPS18B
AMB-LF treatment	17	up	GO:0042254	ribosome biogenesis	22	3	0.321381	88	10.99	0.0069	YDR418W;YHR143W-A;YLR075W	RPC10;RPL10;RPL12B
AMB-LF treatment	17	up	GO:0034660	ncRNA metabolic process	23	8	2.78871	556	3.53	0.00882	YDR450W;YGR118W;YHR143W-A;YKR057W;YML026C;YMR143W;YOR096W;YPR132W	RPC10;RPS16A;RPS18A;RPS18B;RPS21A;RPS23A;RPS23B;RPS7A
AMB-LF treatment	17	up	GO:0006403	RNA localization	24	4	0.722257	144	6.33	0.00913	YDR450W;YML026C;YMR230W;YOR293W	RPS10A;RPS10B;RPS18A;RPS18B
AMB-LF treatment	17	up	GO:0006450	regulation of translational fidelity	25	2	0.120376	24	19.17	0.00936	YGR118W;YPR132W	RPS23A;RPS23B
AMB-LF treatment	17	up	GO:1901698	response to nitrogen compound	26	2	0.120376	24	19.17	0.00936	YGL103W;YHR141C	RPL28;RPL42B
AMB-LF treatment	17	up	GO:0044237	cellular metabolic process	27	27	20.0125	3990	3.25	0.00936	YDL133C-A;YDR418W;YDR447C;YDR450W;YER117W;YGL103W;YGR118W;YHR010W;YHR141C;YHR143W-A;YJL134W;YJL190C;YJR094W-A;YKR057W;YLR075W;YLR332W;YLR367W;YML026C;YMR143W;YMR230W;YNL210W;YOR096W;YOR196C;YOR234C;YOR293W;YOR369C;YPR132W	LCB3;LIP5;MER1;MID2;RPC10;RPL10;RPL12B;RPL23B;RPL27A;RPL28;RPL33B;RPL41B;RPL42B;RPL43B;RPS10A;RPS10B;RPS12;RPS16A;RPS17B;RPS18A;RPS18B;RPS21A;RPS22A;RPS22B;RPS23A;RPS23B;RPS7A
AMB-LF treatment	18	up	GO:0016311	dephosphorylation	1	7	0.806897	117	10.71	0.000446	YAR071W;YBR093C;YHR215W;YLL010C;YLR410W;YMR277W;YNL053W	FCP1;MSG5;PHO11;PHO12;PHO5;PSR1;VIP1
AMB-LF treatment	18	up	GO:0044281	small molecule metabolic process	2	15	5.74483	833	3.49	0.00488	YBR208C;YER065C;YER070W;YGL055W;YGR157W;YHL012W;YIR023W;YKL184W;YLR410W;YMR246W;YNL216W;YNR013C;YOL011W;YOR375C;YPL272C	CHO2;DAL81;DUR1,2;FAA4;GDH1;ICL1;OLE1;PHO91;PLB3;RAP1;RNR1;SPE1;VIP1;YHL012W;YPL272C
AMB-LF treatment	18	up	GO:0006796	phosphate-containing compound metabolic process	3	11	3.65097	618	3.92	0.00642	YER070W;YGR157W;YGR233C;YHL012W;YHR205W;YKL203C;YMR006C;YNL216W;YNL298W;YOL011W;YOR231W	CHO2;CLA4;MKK1;PHO81;PLB2;PLB3;RAP1;RNR1;SCH9;TOR2;YHL012W
AMB-LF treatment	18	up	GO:0043436	oxoacid metabolic process	4	10	3.08276	447	3.97	0.00642	YBR208C;YER065C;YGL055W;YIR023W;YKL184W;YMR246W;YNL216W;YNR013C;YOL011W;YOR375C	DAL81;DUR1,2;FAA4;GDH1;ICL1;OLE1;PHO91;PLB3;RAP1;SPE1
AMB-LF treatment	18	up	GO:0071941	nitrogen cycle metabolic process	5	2	0.0482759	7	60.3	0.00669	YBR208C;YIR023W	DAL81;DUR1,2
AMB-LF treatment	19	up	GO:0003333	amino acid transmembrane transport	1	8	0.331034	32	36.15	3.67e-08	YDL210W;YEL063C;YJR001W;YKR039W;YNL101W;YNL270C;YOR348C;YPL265W	ALP1;AVT1;AVT4;CAN1;DIP5;GAP1;PUT4;UGA4
AMB-LF treatment	19	up	GO:0034220	ion transmembrane transport	2	8	0.411352	43	27.15	1.21e-07	YDL210W;YEL063C;YJR001W;YKR039W;YNL101W;YNL270C;YOR348C;YPL265W	ALP1;AVT1;AVT4;CAN1;DIP5;GAP1;PUT4;UGA4
AMB-LF treatment	19	up	GO:0046942	carboxylic acid transport	3	9	0.827586	80	13.88	1.68e-06	YDL210W;YEL063C;YJR001W;YJR152W;YKR039W;YNL101W;YNL270C;YOR348C;YPL265W	ALP1;AVT1;AVT4;CAN1;DAL5;DIP5;GAP1;PUT4;UGA4
AMB-LF treatment	19	up	GO:0006820	anion transport	4	11	1.57241	152	8.76	4.25e-06	YDL210W;YEL063C;YGR125W;YJR001W;YJR152W;YKR039W;YMR058W;YNL101W;YNL270C;YOR348C;YPL265W	ALP1;AVT1;AVT4;CAN1;DAL5;DIP5;FET3;GAP1;PUT4;UGA4;YGR125W
AMB-LF treatment	19	up	GO:0071705	nitrogen compound transport	5	12	2.47299	254	6.01	4.56e-05	YDR381W;YEL063C;YGR121C;YJR001W;YJR152W;YKR093W;YNL101W;YNL142W;YNL270C;YOR192C;YOR348C;YPL265W	ALP1;AVT1;AVT4;CAN1;DAL5;DIP5;MEP1;MEP2;PTR2;PUT4;THI72;YRA1
AMB-LF treatment	19	up	GO:0015812	gamma-aminobutyric acid transport	6	2	0.0206897	2	Inf	0.000878	YDL210W;YOR348C	PUT4;UGA4
AMB-LF treatment	19	up	GO:0098660	inorganic ion transmembrane transport	7	6	1.05517	102	6.48	0.00312	YDR040C;YGR121C;YGR125W;YIL121W;YMR058W;YNL142W	ENA1;FET3;MEP1;MEP2;QDR2;YGR125W
AMB-LF treatment	19	up	GO:0015847	putrescine transport	8	2	0.0413793	4	98.63	0.00312	YDL210W;YHL016C	DUR3;UGA4
AMB-LF treatment	19	up	GO:0042939	tripeptide transport	9	2	0.0413793	4	98.63	0.00312	YJR152W;YKR093W	DAL5;PTR2
AMB-LF treatment	19	up	GO:0072488	ammonium transmembrane transport	10	2	0.0413793	4	98.63	0.00312	YGR121C;YNL142W	MEP1;MEP2
AMB-LF treatment	19	up	GO:0006144	purine nucleobase metabolic process	11	3	0.196552	19	18.74	0.00414	YIR027C;YIR031C;YIR032C	DAL1;DAL3;DAL7
AMB-LF treatment	19	up	GO:0061412	positive regulation of transcription from RNA polymerase II promoter in response to amino acid starvation	12	2	0.0517241	5	65.74	0.0043	YKL062W;YPL016W	MSN4;SWI1
AMB-LF treatment	19	up	GO:0019740	nitrogen utilization	13	3	0.217241	21	16.66	0.00473	YFL021W;YGR121C;YNL142W	GAT1;MEP1;MEP2
AMB-LF treatment	19	up	GO:0000256	allantoin catabolic process	14	2	0.0611381	6	50.08	0.005	YIR031C;YIR032C	DAL3;DAL7
AMB-LF treatment	19	up	GO:0009272	fungal-type cell wall biogenesis	15	5	0.848276	82	6.64	0.005	YBR043C;YDR273W;YIL119C;YLR343W;YOR298W	DON1;GAS2;MUM3;QDR3;RPI1
AMB-LF treatment	19	up	GO:0030476	ascospore wall assembly	16	4	0.537931	52	8.42	0.0056	YBR043C;YDR273W;YLR343W;YOR298W	DON1;GAS2;MUM3;QDR3
AMB-LF treatment	19	up	GO:0070590	spore wall biogenesis	17	4	0.537931	52	8.42	0.0056	YBR043C;YDR273W;YLR343W;YOR298W	DON1;GAS2;MUM3;QDR3
AMB-LF treatment	19	up	GO:0015846	polyamine transport	18	2	0.0702745	7	40.68	0.0056	YKL198C;YKR039W	GAP1;PTK1
AMB-LF treatment	19	up	GO:0042938	dipeptide transport	19	2	0.0724138	7	39.43	0.0056	YJR152W;YKR093W	DAL5;PTR2
AMB-LF treatment	19	up	GO:0070726	cell wall assembly	20	4	0.558621	54	8.08	0.0056	YBR043C;YDR273W;YLR343W;YOR298W	DON1;GAS2;MUM3;QDR3
AMB-LF treatment	19	up	GO:2000243	positive regulation of reproductive process	21	2	0.0827586	8	32.85	0.006	YDL159W;YPL016W	STE7;SWI1
AMB-LF treatment	19	up	GO:0098655	cation transmembrane transport	22	5	0.982759	95	5.67	0.006	YDR040C;YGR121C;YIL121W;YMR058W;YNL142W	ENA1;FET3;MEP1;MEP2;QDR2
AMB-LF treatment	19	up	GO:0051234	establishment of localization	23	24	13.8828	1342	2.17	0.006	YBR043C;YDL210W;YDR040C;YDR381W;YEL063C;YEL065W;YGR121C;YGR125W;YHL016C;YIL121W;YJL079C;YJR001W;YJR152W;YKL198C;YKR039W;YKR093W;YLL052C;YMR058W;YNL101W;YNL142W;YNL270C;YOR192C;YOR348C;YPL265W	ALP1;AQY2;AVT1;AVT4;CAN1;DAL5;DIP5;DUR3;ENA1;FET3;GAP1;MEP1;MEP2;PRY1;PTK1;PTR2;PUT4;QDR2;QDR3;SIT1;THI72;UGA4;YGR125W;YRA1
AMB-LF treatment	19	up	GO:0044765	single-organism transport	24	20	10.7487	1104	2.29	0.006	YBR043C;YDR040C;YDR381W;YEL063C;YEL065W;YGR121C;YGR125W;YIL121W;YJL079C;YJR001W;YJR152W;YKR093W;YLL052C;YMR058W;YNL101W;YNL142W;YNL270C;YOR192C;YOR348C;YPL265W	ALP1;AQY2;AVT1;AVT4;CAN1;DAL5;DIP5;ENA1;FET3;MEP1;MEP2;PRY1;PTR2;PUT4;QDR2;QDR3;SIT1;THI72;YGR125W;YRA1
AMB-LF treatment	19	up	GO:0044270	cellular nitrogen compound catabolic process	25	7	1.93448	187	4.04	0.006	YGR122W;YHL016C;YIR027C;YIR031C;YIR032C;YNL251C;YOL123W	DAL1;DAL3;DAL7;DUR3;HRP1;NRD1;YGR122W
AMB-LF treatment	19	up	GO:0061392	regulation of transcription from RNA polymerase II promoter in response to osmotic stress	26	2	0.0931034	9	28.16	0.00696	YBR182C;YKL062W	MSN4;SMP1
AMB-LF treatment	19	up	GO:0006855	drug transmembrane transport	27	2	0.103448	10	24.63	0.00833	YBR043C;YIL121W	QDR2;QDR3
AMB-LF treatment	20	up	GO:0046394	carboxylic acid biosynthetic process	1	14	2.73636	203	6.28	2.26e-05	YDL066W;YDR034C;YDR354W;YER069W;YER081W;YGL026C;YHR018C;YIR034C;YJL071W;YJR130C;YKL211C;YLR027C;YNL104C;YOL058W	AAT2;ARG1;ARG2;ARG4;ARG5,6;IDP1;LEU4;LYS1;LYS14;SER3;STR2;TRP3;TRP4;TRP5
AMB-LF treatment	20	up	GO:0044283	small molecule biosynthetic process	2	17	4.79875	356	4.33	0.000105	YBR035C;YDL066W;YDR034C;YDR354W;YER069W;YER081W;YGL026C;YGR202C;YHR018C;YIR034C;YJL071W;YJL089W;YJR130C;YKL211C;YLR027C;YNL104C;YOL058W	AAT2;ARG1;ARG2;ARG4;ARG5,6;IDP1;LEU4;LYS1;LYS14;PCT1;PDX3;SER3;SIP4;STR2;TRP3;TRP4;TRP5
AMB-LF treatment	20	up	GO:0009064	glutamine family amino acid metabolic process	3	7	0.849216	63	9.87	0.000216	YDL066W;YER069W;YHR018C;YJL071W;YKL015W;YKL211C;YOL058W	ARG1;ARG2;ARG4;ARG5,6;IDP1;PUT3;TRP3
AMB-LF treatment	20	up	GO:0000162	tryptophan biosynthetic process	4	3	0.0673981	5	113.71	0.000216	YDR354W;YGL026C;YKL211C	TRP3;TRP4;TRP5
AMB-LF treatment	20	up	GO:0042435	indole-containing compound biosynthetic process	5	3	0.0673981	5	113.71	0.000216	YDR354W;YGL026C;YKL211C	TRP3;TRP4;TRP5
AMB-LF treatment	20	up	GO:1901607	alpha-amino acid biosynthetic process	6	9	1.57652	124	6.71	0.000216	YDL066W;YDR034C;YER081W;YHR018C;YIR034C;YJR130C;YLR027C;YNL104C;YOL058W	AAT2;ARG1;ARG4;IDP1;LEU4;LYS1;LYS14;SER3;STR2
AMB-LF treatment	20	up	GO:0043436	oxoacid metabolic process	7	17	6.02539	447	3.36	0.000584	YDL066W;YDL170W;YDR034C;YDR354W;YER040W;YER069W;YER081W;YGL026C;YHR018C;YIR034C;YJL071W;YJR130C;YKL015W;YKL211C;YLR027C;YNL104C;YOL058W	AAT2;ARG1;ARG2;ARG4;ARG5,6;GLN3;IDP1;LEU4;LYS1;LYS14;PUT3;SER3;STR2;TRP3;TRP4;TRP5;UGA3
AMB-LF treatment	20	up	GO:0044106	cellular amine metabolic process	8	6	0.781818	58	9	0.000784	YDR034C;YDR354W;YGL026C;YGR202C;YKL015W;YKL211C	LYS14;PCT1;PUT3;TRP3;TRP4;TRP5
AMB-LF treatment	20	up	GO:0006520	cellular amino acid metabolic process	9	11	2.93524	230	4.34	0.000863	YDL066W;YDL170W;YER069W;YER081W;YHR018C;YIR034C;YJL071W;YJR130C;YLR027C;YNL104C;YOL058W	AAT2;ARG1;ARG2;ARG4;ARG5,6;IDP1;LEU4;LYS1;SER3;STR2;UGA3
AMB-LF treatment	20	up	GO:0042401	cellular biogenic amine biosynthetic process	10	3	0.121317	9	37.88	0.00101	YDR354W;YGL026C;YKL211C	TRP3;TRP4;TRP5
AMB-LF treatment	20	up	GO:0006526	arginine biosynthetic process	11	3	0.1599	12	25.55	0.00226	YER069W;YJL071W;YOL058W	ARG1;ARG2;ARG5,6
AMB-LF treatment	20	up	GO:0006468	protein phosphorylation	12	10	2.87116	213	3.95	0.00241	YDL025C;YDL101C;YER123W;YGL059W;YGL180W;YGL194C;YKL161C;YNL183C;YPL219W;YPR111W	ATG1;DBF20;DUN1;HOS2;KDX1;NPR1;PCL8;PKP2;RTK1;YCK3
AMB-LF treatment	20	up	GO:0006586	indolalkylamine metabolic process	13	3	0.202194	15	18.92	0.00398	YDR354W;YGL026C;YKL211C	TRP3;TRP4;TRP5
AMB-LF treatment	20	up	GO:0006592	ornithine biosynthetic process	14	2	0.0539185	4	74.9	0.00408	YER069W;YJL071W	ARG2;ARG5,6
AMB-LF treatment	20	up	GO:0001080	nitrogen catabolite activation of transcription from RNA polymerase II promoter	15	2	0.0808777	6	37.44	0.00891	YDL170W;YER040W	GLN3;UGA3
AMB-LF treatment	20	up	GO:0019740	nitrogen utilization	16	3	0.283072	21	12.6	0.00891	YDL170W;YER040W;YNL183C	GLN3;NPR1;UGA3
AMB-LF treatment	21	up	GO:0002181	cytoplasmic translation	1	91	3.12476	178	307.87	3.34e-130	YBL027W;YBL072C;YBL087C;YBL092W;YBR031W;YBR048W;YBR084C-A;YBR181C;YBR191W;YCR031C;YDL061C;YDL075W;YDL082W;YDL083C;YDL130W;YDR012W;YDR025W;YDR064W;YDR382W;YDR471W;YEL054C;YER056C-A;YER074W;YER102W;YFL034C-A;YFR031C-A;YGL030W;YGL031C;YGL076C;YGL135W;YGL147C;YGR027C;YGR034W;YGR085C;YGR148C;YGR214W;YHL001W;YHL015W;YHR021C;YHR203C;YIL018W;YIL052C;YIL069C;YIL078W;YIL133C;YIL148W;YJL136C;YJL177W;YJR123W…	RPL11A;RPL11B;RPL12A;RPL13A;RPL13B;RPL14A;RPL14B;RPL15A;RPL16A;RPL16B;RPL17A;RPL17B;RPL18A;RPL18B;RPL19A;RPL19B;RPL1B;RPL20A;RPL20B;RPL21A;RPL21B;RPL22B;RPL23A;RPL24A;RPL24B;RPL25;RPL26A;RPL26B;RPL27B;RPL2A;RPL2B;RPL3;RPL30;RPL31A;RPL31B;RPL32;RPL34A;RPL34B;RPL36A;RPL37A;RPL38;RPL40A;RPL40B;RPL42A;RPL4A;RPL4B;RPL5;RPL6A;RPL6B;RPL7A;RPL8B;RPL9A;RPP0;RPP1B;RPP2A;RPP2B;RPS0A;RPS0B;RPS11A;RPS11B;RPS1…
AMB-LF treatment	21	up	GO:0006518	peptide metabolic process	2	100	13.5524	772	69.39	1.4e-78	YBL027W;YBL072C;YBL087C;YBL092W;YBR031W;YBR048W;YBR084C-A;YBR181C;YBR189W;YBR191W;YCR031C;YDL061C;YDL075W;YDL082W;YDL083C;YDL130W;YDR012W;YDR023W;YDR025W;YDR064W;YDR382W;YDR471W;YEL054C;YER056C-A;YER074W;YER102W;YFL034C-A;YFR031C-A;YGL030W;YGL031C;YGL076C;YGL123W;YGL135W;YGL147C;YGR027C;YGR034W;YGR085C;YGR148C;YGR214W;YGR264C;YHL001W;YHL015W;YHR021C;YHR203C;YIL018W;YIL052C;YIL069C;YIL078W;YIL133C…	ALA1;ASC1;GLN4;MES1;RPL11A;RPL11B;RPL12A;RPL13A;RPL13B;RPL14A;RPL14B;RPL15A;RPL16A;RPL16B;RPL17A;RPL17B;RPL18A;RPL18B;RPL19A;RPL19B;RPL1B;RPL20A;RPL20B;RPL21A;RPL21B;RPL22B;RPL23A;RPL24A;RPL24B;RPL25;RPL26A;RPL26B;RPL27B;RPL2A;RPL2B;RPL3;RPL30;RPL31A;RPL31B;RPL32;RPL34A;RPL34B;RPL36A;RPL37A;RPL38;RPL40A;RPL40B;RPL42A;RPL4A;RPL4B;RPL5;RPL6A;RPL6B;RPL7A;RPL8B;RPL9A;RPP0;RPP1B;RPP2A;RPP2B;RPS0A;RPS0…
AMB-LF treatment	21	up	GO:0043604	amide biosynthetic process	3	100	13.8683	790	67.37	1.06e-77	YBL027W;YBL072C;YBL087C;YBL092W;YBR031W;YBR048W;YBR084C-A;YBR181C;YBR189W;YBR191W;YCR031C;YDL061C;YDL075W;YDL082W;YDL083C;YDL130W;YDR012W;YDR023W;YDR025W;YDR064W;YDR382W;YDR471W;YEL054C;YER056C-A;YER074W;YER102W;YFL034C-A;YFR031C-A;YGL030W;YGL031C;YGL076C;YGL123W;YGL135W;YGL147C;YGR027C;YGR034W;YGR085C;YGR148C;YGR214W;YGR264C;YHL001W;YHL015W;YHR021C;YHR203C;YIL018W;YIL052C;YIL069C;YIL078W;YIL133C…	ALA1;ASC1;GLN4;MES1;RPL11A;RPL11B;RPL12A;RPL13A;RPL13B;RPL14A;RPL14B;RPL15A;RPL16A;RPL16B;RPL17A;RPL17B;RPL18A;RPL18B;RPL19A;RPL19B;RPL1B;RPL20A;RPL20B;RPL21A;RPL21B;RPL22B;RPL23A;RPL24A;RPL24B;RPL25;RPL26A;RPL26B;RPL27B;RPL2A;RPL2B;RPL3;RPL30;RPL31A;RPL31B;RPL32;RPL34A;RPL34B;RPL36A;RPL37A;RPL38;RPL40A;RPL40B;RPL42A;RPL4A;RPL4B;RPL5;RPL6A;RPL6B;RPL7A;RPL8B;RPL9A;RPP0;RPP1B;RPP2A;RPP2B;RPS0A;RPS0…
AMB-LF treatment	21	up	GO:1901566	organonitrogen compound biosynthetic process	4	102	19.7492	1125	52.3	3.12e-65	YBL027W;YBL072C;YBL087C;YBL092W;YBR031W;YBR048W;YBR084C-A;YBR181C;YBR189W;YBR191W;YCR031C;YDL061C;YDL075W;YDL082W;YDL083C;YDL130W;YDR012W;YDR023W;YDR025W;YDR064W;YDR382W;YDR471W;YEL054C;YER056C-A;YER074W;YER102W;YFL034C-A;YFR031C-A;YGL030W;YGL031C;YGL076C;YGL123W;YGL135W;YGL147C;YGR027C;YGR034W;YGR085C;YGR148C;YGR214W;YGR264C;YHL001W;YHL015W;YHR021C;YHR203C;YIL018W;YIL052C;YIL069C;YIL078W;YIL133C…	ADE12;ALA1;ASC1;GLN4;IMD3;MES1;RPL11A;RPL11B;RPL12A;RPL13A;RPL13B;RPL14A;RPL14B;RPL15A;RPL16A;RPL16B;RPL17A;RPL17B;RPL18A;RPL18B;RPL19A;RPL19B;RPL1B;RPL20A;RPL20B;RPL21A;RPL21B;RPL22B;RPL23A;RPL24A;RPL24B;RPL25;RPL26A;RPL26B;RPL27B;RPL2A;RPL2B;RPL3;RPL30;RPL31A;RPL31B;RPL32;RPL34A;RPL34B;RPL36A;RPL37A;RPL38;RPL40A;RPL40B;RPL42A;RPL4A;RPL4B;RPL5;RPL6A;RPL6B;RPL7A;RPL8B;RPL9A;RPP0;RPP1B;RPP2A;RPP2B…
AMB-LF treatment	21	up	GO:0019538	protein metabolic process	5	91	24.9338	1498	29.49	8.15e-44	YBL027W;YBL072C;YBL087C;YBL092W;YBR031W;YBR048W;YBR084C-A;YBR181C;YBR191W;YCR031C;YDL061C;YDL082W;YDL083C;YDR012W;YDR023W;YDR025W;YDR064W;YDR471W;YEL054C;YER056C-A;YER074W;YER102W;YFL034C-A;YFR031C-A;YGL030W;YGL031C;YGL076C;YGL135W;YGL147C;YGR027C;YGR034W;YGR085C;YGR148C;YGR214W;YGR264C;YHL001W;YHL015W;YHR021C;YHR203C;YIL018W;YIL052C;YIL069C;YIL078W;YIL133C;YIL148W;YJL136C;YJL177W;YJR145C;YKL006W…	ALA1;GLN4;MES1;RPL11A;RPL11B;RPL12A;RPL13A;RPL13B;RPL14A;RPL14B;RPL15A;RPL16A;RPL16B;RPL17A;RPL17B;RPL18A;RPL18B;RPL19A;RPL19B;RPL1B;RPL20A;RPL20B;RPL21A;RPL21B;RPL22B;RPL23A;RPL24A;RPL24B;RPL25;RPL26A;RPL26B;RPL27B;RPL2A;RPL2B;RPL3;RPL30;RPL32;RPL34A;RPL34B;RPL36A;RPL37A;RPL38;RPL40A;RPL40B;RPL42A;RPL4A;RPL4B;RPL5;RPL6A;RPL6B;RPL7A;RPL8B;RPL9A;RPP0;RPP2A;RPS0A;RPS0B;RPS11A;RPS11B;RPS13;RPS14A;RP…
AMB-LF treatment	21	up	GO:0009059	macromolecule biosynthetic process	6	102	32.0552	1826	26.88	9.16e-44	YBL027W;YBL072C;YBL087C;YBL092W;YBR031W;YBR048W;YBR084C-A;YBR181C;YBR189W;YBR191W;YCR031C;YDL061C;YDL075W;YDL082W;YDL083C;YDL130W;YDR012W;YDR023W;YDR025W;YDR064W;YDR382W;YDR471W;YEL054C;YER056C-A;YER074W;YER102W;YFL034C-A;YFR031C-A;YGL030W;YGL031C;YGL076C;YGL123W;YGL135W;YGL147C;YGR027C;YGR034W;YGR085C;YGR148C;YGR214W;YGR264C;YHL001W;YHL015W;YHR021C;YHR203C;YIL018W;YIL052C;YIL069C;YIL078W;YIL133C…	ALA1;ASC1;GLN4;MES1;RPL11A;RPL11B;RPL12A;RPL13A;RPL13B;RPL14A;RPL14B;RPL15A;RPL16A;RPL16B;RPL17A;RPL17B;RPL18A;RPL18B;RPL19A;RPL19B;RPL1B;RPL20A;RPL20B;RPL21A;RPL21B;RPL22B;RPL23A;RPL24A;RPL24B;RPL25;RPL26A;RPL26B;RPL27B;RPL2A;RPL2B;RPL3;RPL30;RPL31A;RPL31B;RPL32;RPL34A;RPL34B;RPL36A;RPL37A;RPL38;RPL40A;RPL40B;RPL42A;RPL4A;RPL4B;RPL5;RPL6A;RPL6B;RPL7A;RPL8B;RPL9A;RPP0;RPP1B;RPP2A;RPP2B;RPS0A;RPS0…
AMB-LF treatment	21	up	GO:0006807	nitrogen compound metabolic process	7	107	51.2602	2920	26.28	7.98e-30	YBL027W;YBL072C;YBL087C;YBL092W;YBR031W;YBR048W;YBR084C-A;YBR181C;YBR189W;YBR191W;YCR031C;YDL061C;YDL075W;YDL082W;YDL083C;YDL130W;YDR012W;YDR023W;YDR025W;YDR064W;YDR382W;YDR471W;YEL054C;YER056C-A;YER074W;YER102W;YFL034C-A;YFR031C-A;YGL030W;YGL031C;YGL076C;YGL123W;YGL135W;YGL147C;YGR027C;YGR034W;YGR085C;YGR148C;YGR214W;YGR264C;YHL001W;YHL015W;YHR021C;YHR203C;YIL018W;YIL052C;YIL069C;YIL078W;YIL133C…	ADE12;ADH1;ADH3;ALA1;ASC1;GLN4;IMD3;MES1;PRS1;RPL11A;RPL11B;RPL12A;RPL13A;RPL13B;RPL14A;RPL14B;RPL15A;RPL16A;RPL16B;RPL17A;RPL17B;RPL18A;RPL18B;RPL19A;RPL19B;RPL1B;RPL20A;RPL20B;RPL21A;RPL21B;RPL22B;RPL23A;RPL24A;RPL24B;RPL25;RPL26A;RPL26B;RPL27B;RPL2A;RPL2B;RPL3;RPL30;RPL31A;RPL31B;RPL32;RPL34A;RPL34B;RPL36A;RPL37A;RPL38;RPL40A;RPL40B;RPL42A;RPL4A;RPL4B;RPL5;RPL6A;RPL6B;RPL7A;RPL8B;RPL9A;RPP0;RP…
AMB-LF treatment	21	up	GO:0044260	cellular macromolecule metabolic process	8	103	53.9285	3072	12.72	9.19e-23	YBL027W;YBL072C;YBL087C;YBL092W;YBR031W;YBR048W;YBR084C-A;YBR181C;YBR189W;YBR191W;YCR031C;YDL061C;YDL075W;YDL082W;YDL083C;YDL130W;YDR012W;YDR023W;YDR025W;YDR064W;YDR382W;YDR471W;YEL054C;YER056C-A;YER074W;YER102W;YFL034C-A;YFR031C-A;YGL030W;YGL031C;YGL076C;YGL123W;YGL135W;YGL147C;YGR027C;YGR034W;YGR085C;YGR148C;YGR214W;YGR264C;YHL001W;YHL015W;YHR021C;YHR203C;YIL018W;YIL052C;YIL069C;YIL078W;YIL133C…	ALA1;ASC1;GLN4;MES1;PSE1;RPL11A;RPL11B;RPL12A;RPL13A;RPL13B;RPL14A;RPL14B;RPL15A;RPL16A;RPL16B;RPL17A;RPL17B;RPL18A;RPL18B;RPL19A;RPL19B;RPL1B;RPL20A;RPL20B;RPL21A;RPL21B;RPL22B;RPL23A;RPL24A;RPL24B;RPL25;RPL26A;RPL26B;RPL27B;RPL2A;RPL2B;RPL3;RPL30;RPL31A;RPL31B;RPL32;RPL34A;RPL34B;RPL36A;RPL37A;RPL38;RPL40A;RPL40B;RPL42A;RPL4A;RPL4B;RPL5;RPL6A;RPL6B;RPL7A;RPL8B;RPL9A;RPP0;RPP1B;RPP2A;RPP2B;RPS0A…
AMB-LF treatment	21	up	GO:0000462	maturation of SSU-rRNA from tricistronic rRNA transcript (SSU-rRNA, 5.8S rRNA, LSU-rRNA)	9	17	1.01547	59	27.2	2.31e-16	YBL072C;YBR048W;YBR181C;YBR189W;YCR031C;YDL083C;YDR025W;YDR064W;YER074W;YER102W;YHL015W;YHR021C;YIL069C;YKL156W;YLR441C;YML063W;YPL090C	RPS11A;RPS11B;RPS13;RPS14A;RPS16B;RPS1A;RPS1B;RPS20;RPS24A;RPS24B;RPS27A;RPS27B;RPS6A;RPS6B;RPS8A;RPS8B;RPS9B
AMB-LF treatment	21	up	GO:0070925	organelle assembly	10	20	2.22947	127	12.52	1.43e-13	YBR048W;YCR031C;YDR025W;YEL054C;YGR085C;YGR214W;YHR021C;YIL148W;YKL156W;YKR094C;YLR048W;YLR167W;YLR340W;YLR448W;YML024W;YML073C;YOL127W;YOR063W;YPL131W;YPR102C	RPL11A;RPL11B;RPL12A;RPL25;RPL3;RPL40A;RPL40B;RPL5;RPL6A;RPL6B;RPP0;RPS0A;RPS0B;RPS11A;RPS11B;RPS14A;RPS17A;RPS27A;RPS27B;RPS31
AMB-LF treatment	21	up	GO:0000028	ribosomal small subunit assembly	11	9	0.280878	16	78.15	5.16e-12	YBR048W;YCR031C;YDR025W;YGR214W;YHR021C;YKL156W;YLR048W;YLR167W;YML024W	RPS0A;RPS0B;RPS11A;RPS11B;RPS14A;RPS17A;RPS27A;RPS27B;RPS31
AMB-LF treatment	21	up	GO:0006407	rRNA export from nucleus	12	9	0.315987	18	60.77	1.95e-11	YGL123W;YGR214W;YJR123W;YLR048W;YLR264W;YNL178W;YNL302C;YOL040C;YOL121C	RPS0A;RPS0B;RPS15;RPS19A;RPS19B;RPS2;RPS28B;RPS3;RPS5
AMB-LF treatment	21	up	GO:0071826	ribonucleoprotein complex subunit organization	13	20	2.91411	166	9.12	1.98e-11	YBR048W;YCR031C;YDR025W;YEL054C;YGR085C;YGR214W;YHR021C;YIL148W;YKL156W;YKR094C;YLR048W;YLR167W;YLR340W;YLR448W;YML024W;YML073C;YOL127W;YOR063W;YPL131W;YPR102C	RPL11A;RPL11B;RPL12A;RPL25;RPL3;RPL40A;RPL40B;RPL5;RPL6A;RPL6B;RPP0;RPS0A;RPS0B;RPS11A;RPS11B;RPS14A;RPS17A;RPS27A;RPS27B;RPS31
AMB-LF treatment	21	up	GO:0000027	ribosomal large subunit assembly	14	11	0.61442	35	28.33	2.98e-11	YEL054C;YGR085C;YIL148W;YKR094C;YLR340W;YLR448W;YML073C;YOL127W;YOR063W;YPL131W;YPR102C	RPL11A;RPL11B;RPL12A;RPL25;RPL3;RPL40A;RPL40B;RPL5;RPL6A;RPL6B;RPP0
AMB-LF treatment	21	up	GO:0034660	ncRNA metabolic process	15	34	9.7605	556	4.8	1.02e-10	YBL072C;YBR048W;YBR181C;YBR189W;YCR031C;YDL083C;YDR023W;YDR025W;YDR064W;YER074W;YER102W;YGL030W;YGL076C;YGL123W;YGR214W;YGR264C;YHL015W;YHR021C;YIL069C;YIL078W;YJL136C;YJL168C;YKL156W;YLL045C;YLR048W;YLR167W;YLR430W;YLR441C;YML063W;YNL096C;YOL097C;YOR168W;YOR335C;YPL090C	ALA1;GLN4;MES1;RPL30;RPL7A;RPL8B;RPS0A;RPS0B;RPS11A;RPS11B;RPS13;RPS14A;RPS16B;RPS1A;RPS1B;RPS2;RPS20;RPS21B;RPS24A;RPS24B;RPS27A;RPS27B;RPS31;RPS6A;RPS6B;RPS7B;RPS8A;RPS8B;RPS9B;SEN1;SES1;SET2;THS1;WRS1
AMB-LF treatment	21	up	GO:0042274	ribosomal small subunit biogenesis	16	16	1.95836	121	10.78	1.8e-10	YBL072C;YBR181C;YBR189W;YDL083C;YDR064W;YER074W;YER102W;YHL015W;YIL069C;YJL136C;YLR441C;YML063W;YNL096C;YNL302C;YOL121C;YPL090C	RPS13;RPS16B;RPS19A;RPS19B;RPS1A;RPS1B;RPS20;RPS21B;RPS24A;RPS24B;RPS6A;RPS6B;RPS7B;RPS8A;RPS8B;RPS9B
AMB-LF treatment	21	up	GO:0006364	rRNA processing	17	23	4.77876	280	6.28	5.06e-10	YBL072C;YBR048W;YBR181C;YBR189W;YCR031C;YDL083C;YDR025W;YDR064W;YER074W;YER102W;YGL030W;YGL076C;YGL123W;YHL015W;YIL069C;YKL156W;YLL045C;YLR167W;YLR430W;YLR441C;YML063W;YNL096C;YPL090C	RPL30;RPL7A;RPL8B;RPS11A;RPS11B;RPS13;RPS14A;RPS16B;RPS1A;RPS1B;RPS2;RPS20;RPS24A;RPS24B;RPS27A;RPS31;RPS6A;RPS6B;RPS7B;RPS8A;RPS8B;RPS9B;SEN1
AMB-LF treatment	21	up	GO:0042254	ribosome biogenesis	18	10	0.798133	63	16.78	1.15e-08	YEL054C;YER056C-A;YGR085C;YLR340W;YLR448W;YML073C;YOL127W;YOR063W;YPL131W;YPR102C	RPL11A;RPL11B;RPL12A;RPL25;RPL3;RPL34A;RPL5;RPL6A;RPL6B;RPP0
AMB-LF treatment	21	up	GO:0044085	cellular component biogenesis	19	46	20.311	1157	3.24	2.42e-08	YBL072C;YBR048W;YBR181C;YBR189W;YCR031C;YDL083C;YDR025W;YDR064W;YEL054C;YER056C-A;YER074W;YER102W;YGL030W;YGL076C;YGL123W;YGR085C;YGR214W;YHL015W;YHR021C;YIL069C;YIL148W;YJL136C;YJR123W;YKL156W;YKR094C;YLL045C;YLR048W;YLR167W;YLR264W;YLR340W;YLR430W;YLR441C;YLR448W;YML024W;YML063W;YML073C;YNL096C;YNL178W;YNL302C;YOL040C;YOL121C;YOL127W;YOR063W;YPL090C;YPL131W;YPR102C	RPL11A;RPL11B;RPL12A;RPL25;RPL3;RPL30;RPL34A;RPL40A;RPL40B;RPL5;RPL6A;RPL6B;RPL7A;RPL8B;RPP0;RPS0A;RPS0B;RPS11A;RPS11B;RPS13;RPS14A;RPS15;RPS16B;RPS17A;RPS19A;RPS19B;RPS1A;RPS1B;RPS2;RPS20;RPS21B;RPS24A;RPS24B;RPS27A;RPS27B;RPS28B;RPS3;RPS31;RPS5;RPS6A;RPS6B;RPS7B;RPS8A;RPS8B;RPS9B;SEN1
AMB-LF treatment	21	up	GO:0009987	cellular process	20	110	91.4608	5210	12.6	9.51e-08	YBL027W;YBL072C;YBL087C;YBL092W;YBR021W;YBR031W;YBR048W;YBR084C-A;YBR181C;YBR189W;YBR191W;YCR031C;YDL061C;YDL075W;YDL082W;YDL083C;YDL130W;YDR012W;YDR023W;YDR025W;YDR064W;YDR382W;YDR471W;YEL054C;YER056C-A;YER074W;YER102W;YFL034C-A;YFR031C-A;YGL016W;YGL030W;YGL031C;YGL076C;YGL123W;YGL135W;YGL147C;YGR027C;YGR034W;YGR085C;YGR148C;YGR214W;YGR264C;YHL001W;YHL015W;YHR021C;YHR203C;YIL018W;YIL052C;YIL069C…	ADE12;ADH1;ADH3;ALA1;ASC1;FUR4;GLN4;IMD3;KAP122;MES1;PRS1;PSE1;RPL11A;RPL11B;RPL12A;RPL13A;RPL13B;RPL14A;RPL14B;RPL15A;RPL16A;RPL16B;RPL17A;RPL17B;RPL18A;RPL18B;RPL19A;RPL19B;RPL1B;RPL20A;RPL20B;RPL21A;RPL21B;RPL22B;RPL23A;RPL24A;RPL24B;RPL25;RPL26A;RPL26B;RPL27B;RPL2A;RPL2B;RPL3;RPL30;RPL31A;RPL31B;RPL32;RPL34A;RPL34B;RPL36A;RPL37A;RPL38;RPL40A;RPL40B;RPL42A;RPL4A;RPL4B;RPL5;RPL6A;RPL6B;RPL7A;RP…
AMB-LF treatment	21	up	GO:0071426	ribonucleoprotein complex export from nucleus	21	12	2.12414	121	6.78	2.55e-06	YGL123W;YGR214W;YIL148W;YJR123W;YKR094C;YLR048W;YLR264W;YMR308C;YNL178W;YNL302C;YOL040C;YOL121C	PSE1;RPL40A;RPL40B;RPS0A;RPS0B;RPS15;RPS19A;RPS19B;RPS2;RPS28B;RPS3;RPS5
AMB-LF treatment	21	up	GO:0006396	RNA processing	22	27	11.1122	633	2.97	1.88e-05	YBL072C;YBR048W;YBR181C;YBR189W;YCR031C;YDL083C;YDR025W;YDR064W;YER074W;YER102W;YGL030W;YGL076C;YGL123W;YGR214W;YHL015W;YHR021C;YIL069C;YJL136C;YKL156W;YLL045C;YLR048W;YLR167W;YLR430W;YLR441C;YML063W;YNL096C;YPL090C	RPL30;RPL7A;RPL8B;RPS0A;RPS0B;RPS11A;RPS11B;RPS13;RPS14A;RPS16B;RPS1A;RPS1B;RPS2;RPS20;RPS21B;RPS24A;RPS24B;RPS27A;RPS27B;RPS31;RPS6A;RPS6B;RPS7B;RPS8A;RPS8B;RPS9B;SEN1
AMB-LF treatment	21	up	GO:0006913	nucleocytoplasmic transport	23	13	3.15987	180	4.8	2.88e-05	YGL016W;YGL123W;YGR214W;YIL148W;YJR123W;YKR094C;YLR048W;YLR264W;YMR308C;YNL178W;YNL302C;YOL040C;YOL121C	KAP122;PSE1;RPL40A;RPL40B;RPS0A;RPS0B;RPS15;RPS19A;RPS19B;RPS2;RPS28B;RPS3;RPS5
AMB-LF treatment	21	up	GO:0000461	endonucleolytic cleavage to generate mature 3'-end of SSU-rRNA from (SSU-rRNA, 5.8S rRNA, LSU-rRNA)	24	3	0.0877743	5	86.23	0.000103	YGR214W;YJL136C;YLR048W	RPS0A;RPS0B;RPS21B
AMB-LF treatment	21	up	GO:0006412	translation	25	5	0.454702	155	15.63	0.000118	YDR023W;YGR264C;YOL097C;YOR168W;YOR335C	ALA1;GLN4;MES1;SES1;WRS1
AMB-LF treatment	21	up	GO:0043039	tRNA aminoacylation	26	6	0.719749	41	10.08	0.000129	YDR023W;YGR264C;YIL078W;YOL097C;YOR168W;YOR335C	ALA1;GLN4;MES1;SES1;THS1;WRS1
AMB-LF treatment	21	up	GO:0050658	RNA transport	27	10	2.24702	128	5.11	0.000132	YGL123W;YGR214W;YJR123W;YLR048W;YLR264W;YMR308C;YNL178W;YNL302C;YOL040C;YOL121C	PSE1;RPS0A;RPS0B;RPS15;RPS19A;RPS19B;RPS2;RPS28B;RPS3;RPS5
AMB-LF treatment	21	up	GO:0034622	cellular macromolecular complex assembly	28	20	8.30345	473	2.79	0.000306	YBR048W;YCR031C;YDR025W;YEL054C;YGR085C;YGR214W;YHR021C;YIL148W;YKL156W;YKR094C;YLR048W;YLR167W;YLR340W;YLR448W;YML024W;YML073C;YOL127W;YOR063W;YPL131W;YPR102C	RPL11A;RPL11B;RPL12A;RPL25;RPL3;RPL40A;RPL40B;RPL5;RPL6A;RPL6B;RPP0;RPS0A;RPS0B;RPS11A;RPS11B;RPS14A;RPS17A;RPS27A;RPS27B;RPS31
AMB-LF treatment	21	up	GO:0006403	RNA localization	29	10	2.5279	144	4.49	0.000329	YGL123W;YGR214W;YJR123W;YLR048W;YLR264W;YMR308C;YNL178W;YNL302C;YOL040C;YOL121C	PSE1;RPS0A;RPS0B;RPS15;RPS19A;RPS19B;RPS2;RPS28B;RPS3;RPS5
AMB-LF treatment	21	up	GO:0006414	translational elongation	30	16	6.17931	352	2.94	0.000617	YBL072C;YBR189W;YDL075W;YDL130W;YDR382W;YER074W;YER102W;YGL123W;YIL069C;YJL136C;YJR123W;YLR150W;YLR406C;YML024W;YMR116C;YOL039W	ASC1;RPL31A;RPL31B;RPP1B;RPP2A;RPP2B;RPS17A;RPS2;RPS21B;RPS24A;RPS24B;RPS5;RPS8A;RPS8B;RPS9B;STM1
AMB-LF treatment	21	up	GO:0015931	nucleobase-containing compound transport	31	10	2.75611	157	4.08	0.000621	YGL123W;YGR214W;YJR123W;YLR048W;YLR264W;YMR308C;YNL178W;YNL302C;YOL040C;YOL121C	PSE1;RPS0A;RPS0B;RPS15;RPS19A;RPS19B;RPS2;RPS28B;RPS3;RPS5
AMB-LF treatment	21	up	GO:0006450	regulation of translational fidelity	32	3	0.310637	18	11.68	0.00507	YDL075W;YJR123W;YLR406C	RPL31A;RPL31B;RPS5
AMB-LF treatment	21	up	GO:1901576	organic substance biosynthetic process	33	3	0.341637	180	13.66	0.00532	YKL181W;YMR083W;YOL086C	ADH1;ADH3;PRS1
AMB-LF treatment	21	up	GO:0045903	positive regulation of translational fidelity	34	2	0.105329	6	28.47	0.00618	YBR189W;YGL123W	RPS2;RPS9B
AMB-LF treatment	21	up	GO:0006417	regulation of translation	35	7	2.21191	126	3.44	0.00874	YBR189W;YDL075W;YGL123W;YJR123W;YLR150W;YLR406C;YMR116C	ASC1;RPL31A;RPL31B;RPS2;RPS5;RPS9B;STM1
AMB-LF treatment	21	up	GO:0043628	ncRNA 3'-end processing	36	4	0.754859	43	5.92	0.00874	YGR214W;YJL136C;YLR048W;YLR430W	RPS0A;RPS0B;RPS21B;SEN1
AMB-LF treatment	22	up	GO:0071036	nuclear polyadenylation-dependent snoRNA catabolic process	1	2	0.0274295	5	128.12	0.00253	YIL079C;YNL299W	AIR1;TRF5
AMB-LF treatment	22	up	GO:0071037	nuclear polyadenylation-dependent snRNA catabolic process	2	2	0.0274295	5	128.12	0.00253	YIL079C;YNL299W	AIR1;TRF5
AMB-LF treatment	22	up	GO:0006399	tRNA metabolic process	3	6	0.971003	177	7.47	0.00253	YBL071W-A;YIL003W;YIL079C;YJL087C;YKL110C;YNL299W	AIR1;CFD1;KTI11;KTI12;TRF5;TRL1
AMB-LF treatment	22	up	GO:0002098	tRNA wobble uridine modification	4	3	0.148119	27	24.69	0.00253	YBL071W-A;YIL003W;YKL110C	CFD1;KTI11;KTI12
AMB-LF treatment	22	up	GO:0006855	drug transmembrane transport	5	2	0.0548589	10	48.01	0.00533	YHR032W;YNL065W	AQR1;ERC1
AMB-LF treatment	22	up	GO:0071039	nuclear polyadenylation-dependent CUT catabolic process	6	2	0.0548589	10	48.01	0.00533	YIL079C;YNL299W	AIR1;TRF5
AMB-LF treatment	22	up	GO:0071043	CUT metabolic process	7	2	0.0658307	12	38.39	0.00666	YIL079C;YNL299W	AIR1;TRF5
AMB-LF treatment	22	up	GO:0034660	ncRNA metabolic process	8	3	0.304348	64	11.41	0.00836	YDR156W;YKL125W;YKR025W	RPA14;RPC37;RRN3
AMB-LF treatment	22	up	GO:0043269	regulation of ion transport	9	2	0.0877743	16	27.41	0.00836	YJL117W;YJL198W	PHO86;PHO90
AMB-LF treatment	22	up	GO:0071038	nuclear polyadenylation-dependent tRNA catabolic process	10	2	0.0877743	16	27.41	0.00836	YIL079C;YNL299W	AIR1;TRF5
AMB-LF treatment	22	up	GO:0071035	nuclear polyadenylation-dependent rRNA catabolic process	11	2	0.0987461	18	23.97	0.00962	YIL079C;YNL299W	AIR1;TRF5
AMB-LF treatment	23	up	GO:0043436	oxoacid metabolic process	1	23	4.37186	435	8.02	5.1e-10	YBL076C;YBR263W;YDL171C;YDR037W;YDR234W;YDR341C;YEL009C;YEL046C;YGR094W;YHR019C;YHR020W;YHR025W;YHR208W;YJL130C;YJR016C;YLR142W;YLR355C;YLR451W;YML099C;YMR042W;YPL160W;YPR033C;YPR069C	ARG80;ARG81;BAT1;CDC60;DED81;GCN4;GLT1;GLY1;HTS1;ILS1;ILV3;ILV5;KRS1;LEU3;LYS4;PUT1;SHM1;SPE3;THR1;URA2;VAS1;YDR341C;YHR020W
AMB-LF treatment	23	up	GO:0006520	cellular amino acid metabolic process	2	16	1.87514	194	12.13	5.57e-10	YBL076C;YBR263W;YDL171C;YDR037W;YDR234W;YDR341C;YEL009C;YGR094W;YHR019C;YHR020W;YHR025W;YJL130C;YJR016C;YLR355C;YPL160W;YPR033C	CDC60;DED81;GCN4;GLT1;HTS1;ILS1;ILV3;ILV5;KRS1;LYS4;SHM1;THR1;URA2;VAS1;YDR341C;YHR020W
AMB-LF treatment	23	up	GO:0043039	tRNA aminoacylation	3	8	0.430564	41	25.8	1.26e-07	YBL076C;YDR037W;YDR341C;YGR094W;YHR019C;YHR020W;YPL160W;YPR033C	CDC60;DED81;HTS1;ILS1;KRS1;VAS1;YDR341C;YHR020W
AMB-LF treatment	23	up	GO:1901566	organonitrogen compound biosynthetic process	4	16	3.63259	379	6.05	3.43e-06	YBR263W;YDL171C;YDL205C;YDR234W;YEL009C;YEL046C;YHR025W;YHR208W;YJL130C;YJR016C;YLR142W;YLR355C;YLR451W;YMR042W;YPL252C;YPR069C	ARG80;BAT1;GCN4;GLT1;GLY1;HEM3;ILV3;ILV5;LEU3;LYS4;PUT1;SHM1;SPE3;THR1;URA2;YAH1
AMB-LF treatment	23	up	GO:0046394	carboxylic acid biosynthetic process	5	11	1.82061	178	7.47	1.59e-05	YBR263W;YDR234W;YEL009C;YEL046C;YHR025W;YHR208W;YJR016C;YLR355C;YLR451W;YMR042W;YPR069C	ARG80;BAT1;GCN4;GLY1;ILV3;ILV5;LEU3;LYS4;SHM1;SPE3;THR1
AMB-LF treatment	23	up	GO:0044283	small molecule biosynthetic process	6	14	3.73856	356	4.61	0.000129	YBR263W;YDL171C;YDR234W;YEL009C;YEL046C;YHR025W;YHR208W;YJR016C;YLR142W;YLR355C;YLR451W;YMR042W;YPL252C;YPR069C	ARG80;BAT1;GCN4;GLT1;GLY1;ILV3;ILV5;LEU3;LYS4;PUT1;SHM1;SPE3;THR1;YAH1
AMB-LF treatment	23	up	GO:0009099	valine biosynthetic process	7	3	0.0630094	6	98.59	0.000167	YHR208W;YJR016C;YLR355C	BAT1;ILV3;ILV5
AMB-LF treatment	23	up	GO:0006450	regulation of translational fidelity	8	4	0.252038	24	19.98	0.000652	YBL076C;YGR094W;YHR020W;YPL160W	CDC60;ILS1;VAS1;YHR020W
AMB-LF treatment	23	up	GO:0010691	negative regulation of ribosomal protein gene transcription from RNA polymerase II promoter in response to nutrient levels	9	2	0.0210031	2	Inf	0.000652	YEL009C;YHR041C	GCN4;SRB2
AMB-LF treatment	23	up	GO:0009097	isoleucine biosynthetic process	10	3	0.105016	10	42.23	0.000681	YHR208W;YJR016C;YLR355C	BAT1;ILV3;ILV5
AMB-LF treatment	23	up	GO:0006797	polyphosphate metabolic process	11	3	0.126019	12	32.83	0.00112	YER072W;YFL004W;YML123C	PHO84;VTC1;VTC2
AMB-LF treatment	23	up	GO:0044281	small molecule metabolic process	12	12	3.95002	456	3.72	0.00179	YBL076C;YDR037W;YDR341C;YER072W;YFL004W;YGR094W;YHR019C;YHR020W;YJL130C;YML123C;YPL160W;YPR033C	CDC60;DED81;HTS1;ILS1;KRS1;PHO84;URA2;VAS1;VTC1;VTC2;YDR341C;YHR020W
AMB-LF treatment	23	up	GO:0006521	regulation of cellular amino acid metabolic process	13	3	0.168025	16	22.72	0.00234	YLR451W;YML099C;YMR042W	ARG80;ARG81;LEU3
AMB-LF treatment	23	up	GO:0016226	iron-sulfur cluster assembly	14	3	0.231034	22	15.53	0.0057	YKR071C;YPL252C;YPR048W	DRE2;TAH18;YAH1
AMB-LF treatment	24	up	GO:0046394	carboxylic acid biosynthetic process	1	35	3.30909	203	18.44	1.1e-25	YBR115C;YBR248C;YBR249C;YCL009C;YCL030C;YCR053W;YDL131W;YDL182W;YDR035W;YDR127W;YDR158W;YER052C;YER055C;YER073W;YER086W;YER090W;YGL148W;YGL202W;YGR124W;YHR137W;YIL094C;YIL116W;YJL200C;YJR109C;YMR062C;YMR108W;YNR050C;YNR057C;YOL140W;YOR108W;YOR202W;YOR303W;YPL273W;YPR035W;YPR145W	ACO2;ALD5;ARG7;ARG8;ARO1;ARO2;ARO3;ARO4;ARO8;ARO9;ASN1;ASN2;BIO4;CPA1;CPA2;GLN1;HIS1;HIS3;HIS4;HIS5;HIS7;HOM2;HOM3;ILV1;ILV2;ILV6;LEU9;LYS12;LYS2;LYS20;LYS21;LYS9;SAM4;THR4;TRP2
AMB-LF treatment	24	up	GO:0043436	oxoacid metabolic process	2	44	7.28652	447	10.69	6.04e-23	YBR115C;YBR145W;YBR218C;YBR248C;YBR249C;YCL009C;YCL030C;YCR037C;YCR053W;YDL131W;YDL182W;YDR035W;YDR127W;YDR158W;YER052C;YER055C;YER073W;YER086W;YER090W;YGL148W;YGL202W;YGR124W;YGR185C;YHR137W;YIL094C;YIL116W;YJL200C;YJR109C;YLL018C;YMR062C;YMR108W;YNL229C;YNL311C;YNR050C;YNR057C;YOL140W;YOL147C;YOR108W;YOR202W;YOR303W;YPL111W;YPL273W;YPR035W;YPR145W	ACO2;ADH5;ALD5;ARG7;ARG8;ARO1;ARO2;ARO3;ARO4;ARO8;ARO9;ASN1;ASN2;BIO4;CAR1;CPA1;CPA2;DPS1;GLN1;HIS1;HIS3;HIS4;HIS5;HIS7;HOM2;HOM3;ILV1;ILV2;ILV6;LEU9;LYS12;LYS2;LYS20;LYS21;LYS9;PEX11;PHO87;PYC2;SAM4;SKP2;THR4;TRP2;TYS1;URE2
AMB-LF treatment	24	up	GO:0044283	small molecule biosynthetic process	3	38	5.80313	356	10.79	8.88e-21	YBR105C;YBR115C;YBR145W;YBR218C;YBR248C;YBR249C;YCL009C;YCL030C;YCR053W;YDL131W;YDL182W;YDR035W;YDR127W;YDR158W;YER052C;YER055C;YER073W;YER086W;YER090W;YGL148W;YGL202W;YGR124W;YHR137W;YIL094C;YIL116W;YJL200C;YJR109C;YMR062C;YMR108W;YNR050C;YNR057C;YOL140W;YOR108W;YOR202W;YOR303W;YPL273W;YPR035W;YPR145W	ACO2;ADH5;ALD5;ARG7;ARG8;ARO1;ARO2;ARO3;ARO4;ARO8;ARO9;ASN1;ASN2;BIO4;CPA1;CPA2;GLN1;HIS1;HIS3;HIS4;HIS5;HIS7;HOM2;HOM3;ILV1;ILV2;ILV6;LEU9;LYS12;LYS2;LYS20;LYS21;LYS9;PYC2;SAM4;THR4;TRP2;VID24
AMB-LF treatment	24	up	GO:0006520	cellular amino acid metabolic process	4	26	2.23066	152	18.92	2.53e-20	YBR115C;YBR248C;YBR249C;YCL030C;YCR053W;YDL131W;YDL182W;YDR035W;YDR127W;YER055C;YER090W;YGL148W;YGR124W;YGR185C;YIL094C;YIL116W;YJL200C;YJR109C;YLL018C;YMR062C;YNR050C;YOL140W;YOR202W;YOR303W;YPR035W;YPR145W	ACO2;ARG7;ARG8;ARO1;ARO2;ARO3;ARO4;ASN1;ASN2;CPA1;CPA2;DPS1;GLN1;HIS1;HIS3;HIS4;HIS5;HIS7;LYS12;LYS2;LYS20;LYS21;LYS9;THR4;TRP2;TYS1
AMB-LF treatment	24	up	GO:0006553	lysine metabolic process	5	9	0.228213	14	118.82	1.29e-12	YBR115C;YDL131W;YDL182W;YDR158W;YER052C;YGL202W;YIL094C;YJL200C;YNR050C	ACO2;ARO8;HOM2;HOM3;LYS12;LYS2;LYS20;LYS21;LYS9
AMB-LF treatment	24	up	GO:0009067	aspartate family amino acid biosynthetic process	6	8	0.21637	14	92.4	6.78e-11	YBR115C;YDL131W;YDL182W;YGR124W;YIL094C;YJL200C;YNR050C;YPR145W	ACO2;ASN1;ASN2;LYS12;LYS2;LYS20;LYS21;LYS9
AMB-LF treatment	24	up	GO:0019878	lysine biosynthetic process via aminoadipic acid	7	7	0.17931	11	113.15	6.69e-10	YBR115C;YDL131W;YDL182W;YGL202W;YIL094C;YJL200C;YNR050C	ACO2;ARO8;LYS12;LYS2;LYS20;LYS21;LYS9
AMB-LF treatment	24	up	GO:0009073	aromatic amino acid family biosynthetic process	8	6	0.228213	14	47.97	3.29e-07	YBR249C;YDR035W;YDR127W;YER090W;YGL148W;YGL202W	ARO1;ARO2;ARO3;ARO4;ARO8;TRP2
AMB-LF treatment	24	up	GO:0009423	chorismate biosynthetic process	9	4	0.0652038	4	Inf	4.44e-07	YBR249C;YDR035W;YDR127W;YGL148W	ARO1;ARO2;ARO3;ARO4
AMB-LF treatment	24	up	GO:1901566	organonitrogen compound biosynthetic process	10	41	18.1489	1124	3.17	4.54e-07	YBR115C;YBR248C;YBR249C;YCL009C;YCL030C;YCR053W;YDL131W;YDL182W;YDR035W;YDR127W;YDR158W;YDR531W;YER052C;YER055C;YER086W;YER090W;YFR009W;YGL148W;YGL202W;YGR124W;YGR185C;YHR137W;YHR216W;YIL094C;YIL116W;YJL200C;YJR109C;YKR053C;YLL018C;YMR062C;YMR108W;YNR050C;YNR057C;YOL140W;YOR108W;YOR202W;YOR302W;YOR303W;YPL273W;YPR035W;YPR145W	ACO2;ARG7;ARG8;ARO1;ARO2;ARO3;ARO4;ARO8;ARO9;ASN1;ASN2;BIO4;CAB1;CPA1;CPA2;DPS1;GCN20;GLN1;HIS1;HIS3;HIS4;HIS5;HIS7;HOM2;HOM3;ILV1;ILV2;ILV6;IMD2;LEU9;LYS12;LYS2;LYS20;LYS21;LYS9;SAM4;THR4;TRP2;TYS1;YOR302W;YSR3
AMB-LF treatment	24	up	GO:0000105	histidine biosynthetic process	11	5	0.163009	10	63.34	1.23e-06	YBR248C;YCL030C;YER055C;YIL116W;YOR202W	HIS1;HIS3;HIS4;HIS5;HIS7
AMB-LF treatment	24	up	GO:0052803	imidazole-containing compound metabolic process	12	5	0.163009	10	63.34	1.23e-06	YBR248C;YCL030C;YER055C;YIL116W;YOR202W	HIS1;HIS3;HIS4;HIS5;HIS7
AMB-LF treatment	24	up	GO:0044763	single-organism cellular process	13	67	44.4584	3079	3.35	1.88e-06	YBR105C;YBR114W;YBR115C;YBR145W;YBR218C;YBR248C;YBR249C;YCL009C;YCL030C;YCR053W;YDL131W;YDL182W;YDR035W;YDR126W;YDR127W;YDR151C;YDR158W;YDR185C;YDR531W;YER052C;YER055C;YER073W;YER086W;YER090W;YGL148W;YGL158W;YGL202W;YGR124W;YGR180C;YGR185C;YHR071W;YHR122W;YHR137W;YHR216W;YIL094C;YIL116W;YJL026W;YJL110C;YJL200C;YJR104C;YJR109C;YJR119C;YKR053C;YLL018C;YLR023C;YMR062C;YMR108W;YNL080C;YNL116W;YNL154C…	ACO2;ADH5;ALD5;ARG7;ARG8;ARO1;ARO2;ARO3;ARO4;ARO8;ARO9;ASN1;ASN2;BIO4;CAB1;CAR1;CPA1;CPA2;CTH1;DMA2;DPS1;EOS1;GIP3;GLN1;GZF3;HIS1;HIS3;HIS4;HIS5;HIS7;HOM2;HOM3;ILV1;ILV2;ILV6;IMD2;IZH3;JHD2;LEU9;LYS12;LYS2;LYS20;LYS21;LYS9;PAC1;PCL5;PEX11;PYC2;RAD16;RCK1;RGS2;RNR2;RNR4;SAM4;SKP2;SOD1;SWF1;THR4;TRP2;TYS1;UPS3;URE2;VID24;WTM2;YCK2;YHR122W;YSR3
AMB-LF treatment	24	up	GO:0006820	anion transport	14	12	2.47774	152	5.72	2.43e-05	YBR068C;YBR291C;YBR296C;YCL025C;YCR037C;YDR046C;YDR508C;YGR065C;YLL048C;YNL268W;YOL020W;YPL092W	AGP1;BAP2;BAP3;CTP1;GNP1;LYP1;PHO87;PHO89;SSU1;TAT2;VHT1;YBT1
AMB-LF treatment	24	up	GO:0003333	amino acid transmembrane transport	15	6	0.52163	32	14.72	4.17e-05	YBR068C;YCL025C;YDR046C;YDR508C;YNL268W;YOL020W	AGP1;BAP2;BAP3;GNP1;LYP1;TAT2
AMB-LF treatment	24	up	GO:0009097	isoleucine biosynthetic process	16	4	0.163009	10	41.8	4.87e-05	YCL009C;YDR158W;YER086W;YMR108W	HOM2;ILV1;ILV2;ILV6
AMB-LF treatment	24	up	GO:0046942	carboxylic acid transport	17	8	1.25964	78	7.46	0.000114	YBR068C;YCL025C;YDR046C;YDR508C;YGR065C;YLL048C;YNL268W;YOL020W	AGP1;BAP2;BAP3;GNP1;LYP1;TAT2;VHT1;YBT1
AMB-LF treatment	24	up	GO:0006526	arginine biosynthetic process	18	4	0.211912	13	27.85	0.000135	YJR109C;YMR062C;YOL140W;YOR303W	ARG7;ARG8;CPA1;CPA2
AMB-LF treatment	24	up	GO:0009081	branched-chain amino acid metabolic process	19	5	0.407524	25	15.8	0.000135	YCL009C;YDR158W;YER086W;YMR108W;YOR108W	HOM2;ILV1;ILV2;ILV6;LEU9
AMB-LF treatment	24	up	GO:0009088	threonine biosynthetic process	20	3	0.0978056	6	62.11	0.000244	YCR053W;YDR158W;YER052C	HOM2;HOM3;THR4
AMB-LF treatment	24	up	GO:0000096	sulfur amino acid metabolic process	21	6	0.815047	50	8.67	0.000412	YDR158W;YER052C;YGL202W;YHR137W;YNL311C;YPL273W	ARO8;ARO9;HOM2;HOM3;SAM4;SKP2
AMB-LF treatment	24	up	GO:0044249	cellular biosynthetic process	22	52	34.3383	2198	2.12	0.000474	YBR105C;YBR115C;YBR248C;YBR249C;YCL009C;YCL030C;YCR053W;YDL131W;YDL182W;YDR035W;YDR126W;YDR127W;YDR174W;YDR463W;YDR531W;YER055C;YER073W;YER086W;YER090W;YFR009W;YGL148W;YGR124W;YGR180C;YGR185C;YHR071W;YHR216W;YIL094C;YIL116W;YJL026W;YJL110C;YJL200C;YJR104C;YJR109C;YJR119C;YKL005C;YKR053C;YLL018C;YMR019W;YMR062C;YMR108W;YNL080C;YNL229C;YNR050C;YOL140W;YOR108W;YOR202W;YOR229W;YOR302W;YOR303W;YPL111W…	ACO2;ALD5;ARG7;ARG8;ARO1;ARO2;ARO3;ARO4;ASN1;ASN2;BYE1;CAB1;CAR1;CPA1;CPA2;DPS1;EOS1;GCN20;GLN1;GZF3;HIS1;HIS3;HIS4;HIS5;HIS7;HMO1;ILV1;ILV2;ILV6;IMD2;JHD2;LEU9;LYS12;LYS2;LYS20;LYS21;LYS9;PCL5;RNR2;RNR4;SOD1;STB4;STP1;SWF1;THR4;TRP2;TYS1;URE2;VID24;WTM2;YOR302W;YSR3
AMB-LF treatment	24	up	GO:0055114	oxidation-reduction process	23	18	7.12351	437	2.93	0.000548	YBR115C;YBR145W;YCL030C;YDR127W;YDR158W;YDR256C;YER073W;YGR180C;YHR216W;YIL094C;YJL026W;YJL200C;YJR104C;YJR111C;YJR119C;YNL229C;YNR050C;YOL147C	ACO2;ADH5;ALD5;ARO1;CTA1;HIS4;HOM2;IMD2;JHD2;LYS12;LYS2;LYS9;PEX11;RNR2;RNR4;SOD1;URE2;YJR111C
AMB-LF treatment	24	up	GO:0009089	lysine biosynthetic process via diaminopimelate	24	2	0.0326019	2	Inf	0.000608	YDR158W;YER052C	HOM2;HOM3
AMB-LF treatment	24	up	GO:0070981	L-asparagine biosynthetic process	25	2	0.0326019	2	Inf	0.000608	YGR124W;YPR145W	ASN1;ASN2
AMB-LF treatment	24	up	GO:0009086	methionine biosynthetic process	26	5	0.586834	36	10.17	0.000608	YDR158W;YER052C;YGL202W;YHR137W;YPL273W	ARO8;ARO9;HOM2;HOM3;SAM4
AMB-LF treatment	24	up	GO:0006541	glutamine metabolic process	27	4	0.371375	23	13.31	0.000996	YBR248C;YGR124W;YOR303W;YPR145W	ASN1;ASN2;CPA1;HIS7
AMB-LF treatment	24	up	GO:0043648	dicarboxylic acid metabolic process	28	5	0.678269	42	8.6	0.00113	YBR249C;YDR035W;YDR127W;YER052C;YGL148W	ARO1;ARO2;ARO3;ARO4;HOM3
AMB-LF treatment	24	up	GO:0009186	deoxyribonucleoside diphosphate metabolic process	29	2	0.0489028	3	123.04	0.00162	YGR180C;YJL026W	RNR2;RNR4
AMB-LF treatment	24	up	GO:1901607	alpha-amino acid biosynthetic process	30	5	0.761059	60	7.48	0.00183	YER090W;YJR109C;YOR108W;YOR303W;YPR035W	CPA1;CPA2;GLN1;LEU9;TRP2
AMB-LF treatment	24	up	GO:0001315	age-dependent response to reactive oxygen species	31	2	0.0652038	4	61.51	0.00281	YDR256C;YJR104C	CTA1;SOD1
AMB-LF treatment	24	up	GO:0006592	ornithine biosynthetic process	32	2	0.0652038	4	61.51	0.00281	YMR062C;YOL140W	ARG7;ARG8
AMB-LF treatment	24	up	GO:0009090	homoserine biosynthetic process	33	2	0.0652038	4	61.51	0.00281	YDR158W;YER052C	HOM2;HOM3
AMB-LF treatment	24	up	GO:0044272	sulfur compound biosynthetic process	34	6	1.40188	86	4.74	0.00469	YDR158W;YER052C;YGL202W;YHR137W;YNR057C;YPL273W	ARO8;ARO9;BIO4;HOM2;HOM3;SAM4
AMB-LF treatment	24	up	GO:0009064	glutamine family amino acid metabolic process	35	4	0.607458	39	7.49	0.00514	YJR109C;YMR062C;YOL140W;YPL111W	ARG7;ARG8;CAR1;CPA2
AMB-LF treatment	24	up	GO:0034220	ion transmembrane transport	36	8	2.46144	151	3.57	0.00515	YBR068C;YBR296C;YCL025C;YCR037C;YDR046C;YDR508C;YNL268W;YOL020W	AGP1;BAP2;BAP3;GNP1;LYP1;PHO87;PHO89;TAT2
AMB-LF treatment	24	up	GO:0009099	valine biosynthetic process	37	2	0.0978056	6	30.75	0.00613	YCL009C;YMR108W	ILV2;ILV6
AMB-LF treatment	24	up	GO:0044281	small molecule metabolic process	38	12	5.2261	477	2.63	0.00795	YCR037C;YCR048W;YDR531W;YGR180C;YGR185C;YHR216W;YJL026W;YLL018C;YNL229C;YNL311C;YOL147C;YPL111W	ARE1;CAB1;CAR1;DPS1;IMD2;PEX11;PHO87;RNR2;RNR4;SKP2;TYS1;URE2
AMB-LF treatment	24	up	GO:0006807	nitrogen compound metabolic process	39	61	47.5987	2920	1.7	0.00814	YBR114W;YBR115C;YBR145W;YBR248C;YBR249C;YCL009C;YCL030C;YCR053W;YDL131W;YDL182W;YDR035W;YDR127W;YDR151C;YDR158W;YDR174W;YDR463W;YDR531W;YER052C;YER055C;YER086W;YER090W;YFR009W;YGL148W;YGL202W;YGR124W;YGR180C;YGR185C;YHR071W;YHR137W;YHR216W;YIL094C;YIL116W;YJL026W;YJL110C;YJL200C;YJR104C;YJR109C;YJR119C;YKL005C;YKR053C;YLL018C;YLR363C;YMR019W;YMR062C;YMR108W;YNL004W;YNL229C;YNL311C;YNR050C;YNR057C…	ACO2;ADH5;ARG7;ARG8;ARO1;ARO2;ARO3;ARO4;ARO8;ARO9;ASN1;ASN2;BIO4;BYE1;CAB1;CAR1;CPA1;CPA2;CTH1;DPS1;GCN20;GLN1;GZF3;HIS1;HIS3;HIS4;HIS5;HIS7;HMO1;HOM2;HOM3;HRB1;ILV1;ILV2;ILV6;IMD2;JHD2;LEU9;LYS12;LYS2;LYS20;LYS21;LYS9;MRM1;NMD4;PCL5;RAD16;RNR2;RNR4;SAM4;SKP2;SOD1;STB4;STP1;THR4;TRP2;TYS1;URE2;WTM2;YOR302W;YSR3
AMB-LF treatment	25	up	GO:0006767	water-soluble vitamin metabolic process	1	6	0.421317	56	17.95	9.31e-05	YBR256C;YCR020C;YDR487C;YGR267C;YLL027W;YNR058W	BIO3;FOL2;ISA1;PET18;RIB3;RIB5
AMB-LF treatment	25	up	GO:0009110	vitamin biosynthetic process	2	5	0.391223	52	15.55	0.000563	YBR256C;YDR487C;YGR267C;YLL027W;YNR058W	BIO3;FOL2;ISA1;RIB3;RIB5
AMB-LF treatment	25	up	GO:0046394	carboxylic acid biosynthetic process	3	8	1.52727	203	6.29	0.00112	YBR166C;YGL125W;YGR267C;YJL088W;YJR025C;YLL027W;YNR058W;YOR130C	ARG3;BIO3;BNA1;FOL2;ISA1;MET13;ORT1;TYR1
AMB-LF treatment	25	up	GO:0055114	oxidation-reduction process	4	11	3.28777	437	4.12	0.00222	YBR166C;YBR256C;YDR487C;YEL047C;YER174C;YGL125W;YGR029W;YIL160C;YIR035C;YJR025C;YKR066C	BNA1;CCP1;ERV1;GRX4;MET13;POT1;RIB3;RIB5;TYR1;YEL047C;YIR035C
AMB-LF treatment	25	up	GO:0044283	small molecule biosynthetic process	5	8	2.06574	304	4.62	0.00499	YBR166C;YGL125W;YJL088W;YJR025C;YKR097W;YLR168C;YLR193C;YOR130C	ARG3;BNA1;MET13;ORT1;PCK1;TYR1;UPS1;UPS2
AMB-LF treatment	25	up	GO:0009231	riboflavin biosynthetic process	6	2	0.0526646	7	55.02	0.00547	YBR256C;YDR487C	RIB3;RIB5
AMB-LF treatment	25	up	GO:0043436	oxoacid metabolic process	7	10	3.36301	447	3.55	0.00547	YBR166C;YER024W;YGL125W;YGR267C;YIL160C;YJL088W;YJR025C;YLL027W;YNR058W;YOR130C	ARG3;BIO3;BNA1;FOL2;ISA1;MET13;ORT1;POT1;TYR1;YAT2
AMB-LF treatment	25	up	GO:0032048	cardiolipin metabolic process	8	2	0.0601881	8	45.84	0.00547	YLR168C;YLR193C	UPS1;UPS2
AMB-LF treatment	25	up	GO:0042726	flavin-containing compound metabolic process	9	2	0.0677116	9	39.29	0.00622	YBR256C;YDR487C	RIB3;RIB5
AMB-LF treatment	25	up	GO:0009102	biotin biosynthetic process	10	2	0.0752351	10	34.37	0.00696	YLL027W;YNR058W	BIO3;ISA1
AMB-LF treatment	3	down	GO:0031204	posttranslational protein targeting to membrane, translocation	1	5	0.132602	9	88.23	3.3e-06	YER087C-B;YJL034W;YLR292C;YLR378C;YPL094C	KAR2;SBH1;SEC61;SEC62;SEC72
AMB-LF treatment	3	down	GO:0045047	protein targeting to ER	2	8	0.589342	40	18.18	3.3e-06	YER087C-B;YIR022W;YJL034W;YLR292C;YLR378C;YOL031C;YOL111C;YPL094C	KAR2;MDY2;SBH1;SEC11;SEC61;SEC62;SEC72;SIL1
AMB-LF treatment	3	down	GO:0006616	SRP-dependent cotranslational protein targeting to membrane, translocation	3	4	0.235737	16	23.24	0.0018	YER087C-B;YJL034W;YLR378C;YOL031C	KAR2;SBH1;SEC61;SIL1
AMB-LF treatment	3	down	GO:0006613	cotranslational protein targeting to membrane	4	4	0.324138	22	15.48	0.00491	YER087C-B;YJL034W;YLR378C;YOL031C	KAR2;SBH1;SEC61;SIL1
AMB-LF treatment	3	down	GO:0071806	protein transmembrane transport	5	7	1.32602	90	6.01	0.00491	YER087C-B;YJL034W;YLR292C;YLR378C;YNL026W;YOL031C;YPL094C	KAR2;SAM50;SBH1;SEC61;SEC62;SEC72;SIL1
AMB-LF treatment	3	down	GO:0006486	protein glycosylation	6	6	1.00188	68	6.84	0.00491	YAL023C;YDL095W;YER003C;YGL257C;YOR002W;YPR183W	ALG6;DPM1;MNT2;PMI40;PMT1;PMT2
AMB-LF treatment	3	down	GO:0044711	single-organism biosynthetic process	7	26	13.4517	913	2.33	0.00491	YDL119C;YDR268W;YDR296W;YDR400W;YER003C;YER170W;YFR042W;YFR047C;YGL126W;YGR254W;YHR038W;YJL034W;YJL052W;YJL091C;YJL097W;YJL167W;YKL001C;YLR099C;YLR100W;YMR020W;YNL122C;YOL055C;YOR150W;YPL028W;YPL133C;YPR183W	ADK2;BNA6;DPM1;ENO1;ERG10;ERG20;ERG27;FMS1;GWT1;ICT1;KAR2;KEG1;MET14;MHR1;MRPL23;MSW1;PHS1;PMI40;RDS2;RRF1;SCS3;TDH1;THI20;URH1;YDL119C;YNL122C
AMB-LF treatment	3	down	GO:0071702	organic substance transport	8	25	12.7298	864	2.35	0.00491	YAL007C;YAL023C;YAR002C-A;YDL095W;YDR160W;YER087C-B;YGR243W;YHL036W;YIR022W;YJL034W;YKL214C;YKL217W;YKR106W;YLR292C;YLR348C;YLR378C;YMR214W;YNL026W;YNL257C;YOL031C;YOL111C;YOR089C;YPL094C;YPL147W;YPR158W	CUR1;DIC1;ERP1;ERP2;FMP43;GEX2;JEN1;KAR2;MDY2;MUP3;PMT1;PMT2;PXA1;SAM50;SBH1;SCJ1;SEC11;SEC61;SEC62;SEC72;SIL1;SIP3;SSY1;VPS21;YRA2
AMB-LF treatment	3	down	GO:0032527	protein exit from endoplasmic reticulum	9	3	0.176803	12	22.99	0.00491	YAL023C;YDL095W;YLR378C	PMT1;PMT2;SEC61
AMB-LF treatment	3	down	GO:0090297	positive regulation of mitochondrial DNA replication	10	2	0.0442006	3	136.63	0.00491	YCR028C-A;YDR296W	MHR1;RIM1
AMB-LF treatment	3	down	GO:0009100	glycoprotein metabolic process	11	6	1.09028	74	6.23	0.00505	YAL023C;YDL095W;YER003C;YGL257C;YOR002W;YPR183W	ALG6;DPM1;MNT2;PMI40;PMT1;PMT2
AMB-LF treatment	3	down	GO:0006488	dolichol-linked oligosaccharide biosynthetic process	12	3	0.191536	13	20.69	0.00511	YGL047W;YOR002W;YPR183W	ALG13;ALG6;DPM1
AMB-LF treatment	3	down	GO:0046942	carboxylic acid transport	13	6	1.17868	80	5.72	0.00608	YDR160W;YGR243W;YHL036W;YKL217W;YLR348C;YPL147W	DIC1;FMP43;JEN1;MUP3;PXA1;SSY1
AMB-LF treatment	3	down	GO:1902578	single-organism localization	14	30	17.4445	1184	2.08	0.00608	YAL007C;YAL023C;YAR002C-A;YDL095W;YDL119C;YDR160W;YEL031W;YER087C-B;YGR243W;YHL036W;YHR050W;YIR022W;YJL034W;YJL097W;YKL214C;YKL217W;YKR106W;YLR292C;YLR348C;YLR378C;YNL026W;YNL044W;YNL257C;YOL031C;YOL111C;YOL112W;YOL152W;YOR089C;YPL094C;YPL147W	DIC1;ERP1;ERP2;FMP43;FRE7;GEX2;JEN1;KAR2;MDY2;MSB4;MUP3;PHS1;PMT1;PMT2;PXA1;SAM50;SBH1;SEC11;SEC61;SEC62;SEC72;SIL1;SIP3;SMF2;SPF1;SSY1;VPS21;YDL119C;YIP3;YRA2
AMB-LF treatment	3	down	GO:1900101	regulation of endoplasmic reticulum unfolded protein response	15	2	0.0589342	4	68.3	0.00608	YAL023C;YDL095W	PMT1;PMT2
AMB-LF treatment	3	down	GO:1901858	regulation of mitochondrial DNA metabolic process	16	2	0.0589342	4	68.3	0.00608	YCR028C-A;YDR296W	MHR1;RIM1
AMB-LF treatment	3	down	GO:0006848	pyruvate transport	17	2	0.0736677	5	45.53	0.00893	YGR243W;YKL217W	FMP43;JEN1
AMB-LF treatment	3	down	GO:0071712	ER-associated misfolded protein catabolic process	18	2	0.0736677	5	45.53	0.00893	YAL023C;YDL095W	PMT1;PMT2
AMB-LF treatment	3	down	GO:0005975	carbohydrate metabolic process	19	13	5.34828	363	2.72	0.00923	YAL023C;YDL095W;YER003C;YFR042W;YGL047W;YGL257C;YGR254W;YJL034W;YJL052W;YNL249C;YOR002W;YPL133C;YPR183W	ALG13;ALG6;DPM1;ENO1;KAR2;KEG1;MNT2;MPA43;PMI40;PMT1;PMT2;RDS2;TDH1
AMB-LF treatment	3	down	GO:0034976	response to endoplasmic reticulum stress	20	5	0.942947	64	5.93	0.00923	YAL023C;YDL095W;YJL034W;YLR378C;YMR214W	KAR2;PMT1;PMT2;SCJ1;SEC61
AMB-LF treatment	4	down	GO:0030433	ER-associated ubiquitin-dependent protein catabolic process	1	5	0.475862	46	12.54	0.00241	YBR201W;YDR411C;YJL073W;YLR104W;YMR022W	DER1;DFM1;JEM1;LCL2;UBC7
AMB-LF treatment	4	down	GO:0019379	sulfate assimilation, phosphoadenylyl sulfate reduction by phosphoadenylyl-sulfate reductase (thioredoxin)	2	2	0.0310345	3	197.28	0.00377	YJR010W;YPR167C	MET16;MET3
AMB-LF treatment	4	down	GO:0034976	response to endoplasmic reticulum stress	3	5	0.662069	64	8.69	0.00387	YBR201W;YDR411C;YJL073W;YLR104W;YMR022W	DER1;DFM1;JEM1;LCL2;UBC7
AMB-LF treatment	4	down	GO:0070814	hydrogen sulfide biosynthetic process	4	2	0.062069	6	49.3	0.00924	YJR010W;YPR167C	MET16;MET3
AMB-LF treatment	6	down	GO:1901615	organic hydroxy compound metabolic process	1	7	1.18276	154	7.01	0.00481	YIL053W;YML008C;YMR015C;YMR079W;YMR220W;YNL111C;YNR043W	CYB5;ERG5;ERG6;ERG8;MVD1;RHR2;SEC14
AMB-LF treatment	6	down	GO:0019287	isopentenyl diphosphate biosynthetic process, mevalonate pathway	2	2	0.030721	4	134.66	0.00481	YMR220W;YNR043W	ERG8;MVD1
AMB-LF treatment	6	down	GO:0046490	isopentenyl diphosphate metabolic process	3	2	0.030721	4	134.66	0.00481	YMR220W;YNR043W	ERG8;MVD1
AMB-LF treatment	7	down	GO:0030091	protein repair	1	2	0.0316614	2	Inf	0.00918	YCL033C;YER042W	MXR1;MXR2
AMB-LF treatment	8	down	GO:0030163	protein catabolic process	1	15	3.57304	278	5.14	0.000146	YBR082C;YBR160W;YDR130C;YDR394W;YER012W;YER143W;YFR052W;YGL048C;YGR048W;YHR200W;YJR102C;YMR067C;YNL007C;YNL155W;YPL072W	CDC28;DDI1;FIN1;PRE1;RPN10;RPN12;RPT3;RPT6;SIS1;UBC4;UBP16;UBX4;UFD1;VPS25;YNL155W
AMB-LF treatment	8	down	GO:0051603	proteolysis involved in cellular protein catabolic process	2	14	3.22602	251	5.27	0.000146	YBR082C;YDR130C;YDR394W;YER012W;YER143W;YFR052W;YGL048C;YGR048W;YHR200W;YJR102C;YMR067C;YNL007C;YNL155W;YPL072W	DDI1;FIN1;PRE1;RPN10;RPN12;RPT3;RPT6;SIS1;UBC4;UBP16;UBX4;UFD1;VPS25;YNL155W
AMB-LF treatment	8	down	GO:0043632	modification-dependent macromolecule catabolic process	3	14	3.30313	257	5.13	0.000146	YBR082C;YDR130C;YDR394W;YER012W;YER143W;YFR052W;YGL048C;YGR048W;YHR200W;YJR102C;YMR067C;YNL007C;YNL155W;YPL072W	DDI1;FIN1;PRE1;RPN10;RPN12;RPT3;RPT6;SIS1;UBC4;UBP16;UBX4;UFD1;VPS25;YNL155W
AMB-LF treatment	8	down	GO:0042026	protein refolding	4	4	0.218495	17	24.79	0.00149	YLR216C;YLR259C;YOR020C;YPL240C	CPR6;HSP10;HSP60;HSP82
AMB-LF treatment	8	down	GO:0051131	chaperone-mediated protein complex assembly	5	3	0.0899687	7	59.75	0.00155	YLR021W;YLR259C;YOR020C	HSP10;HSP60;IRC25
AMB-LF treatment	8	down	GO:0035543	positive regulation of SNARE complex assembly	6	2	0.0257053	2	Inf	0.00305	YDR189W;YGL095C	SLY1;VPS45
AMB-LF treatment	8	down	GO:0006511	ubiquitin-dependent protein catabolic process	7	5	0.647476	55	8.94	0.00607	YDR394W;YER143W;YFR052W;YHR200W;YPL072W	DDI1;RPN10;RPN12;RPT3;UBP16
AMB-LF treatment	8	down	GO:1901575	organic substance catabolic process	8	12	3.91863	342	3.59	0.00607	YBR082C;YDR130C;YDR394W;YER012W;YER143W;YFR052W;YHR200W;YJR102C;YMR067C;YNL007C;YNL155W;YPL072W	DDI1;FIN1;PRE1;RPN10;RPN12;RPT3;SIS1;UBC4;UBP16;UBX4;VPS25;YNL155W
AMB-LF treatment	8	down	GO:0051788	response to misfolded protein	9	3	0.179937	14	21.7	0.00837	YBR082C;YGR048W;YNL007C	SIS1;UBC4;UFD1
AMB-LF treatment	8	down	GO:0006165	nucleoside diphosphate phosphorylation	10	4	0.424138	33	11.09	0.00875	YCR012W;YKL152C;YOR344C;YPL075W	GCR1;GPM1;PGK1;TYE7
AMB-LF treatment	9	down	GO:0042592	homeostatic process	1	13	3.77474	270	4.01	0.00268	YBR207W;YCL035C;YDL022W;YDR202C;YDR205W;YHR209W;YJR099W;YKL175W;YKL213C;YLR205C;YLR214W;YMR319C;YOR189W	CRG1;DOA1;FET4;FRE1;FTH1;GPD1;GRX1;HMX1;IES4;MSC2;RAV2;YUH1;ZRT3
AMB-LF treatment	9	down	GO:0006829	zinc II ion transport	2	3	0.125549	9	36.54	0.00332	YDR205W;YKL175W;YMR319C	FET4;MSC2;ZRT3
AMB treatment	1	down	GO:0006139	nucleobase-containing compound metabolic process	1	39	13.4792	1013	5.3	1.09e-09	YBR142W;YCL059C;YDL112W;YDL201W;YDR021W;YDR083W;YDR365C;YDR454C;YER002W;YER006W;YER165W;YGL169W;YGL211W;YGR251W;YHR040W;YHR062C;YHR064C;YHR085W;YIL096C;YJL098W;YJR002W;YJR041C;YKL009W;YKL078W;YKL099C;YKR056W;YKR063C;YLR435W;YML014W;YNL062C;YNL207W;YNL292W;YNL308C;YNR046W;YOL080C;YOL093W;YOR056C;YPL183C;YPR143W	BCD1;DHR2;ESF1;FAL1;GCD10;GUK1;IPI1;KRI1;KRR1;LAS1;MAK5;MPP10;MRT4;NCS6;NOB1;NOP16;NOP19;NUG1;PAB1;PUS4;REX4;RIO2;RPP1;RRP15;RRP8;RTT10;SAP185;SSZ1;SUA5;TRM10;TRM112;TRM2;TRM3;TRM8;TRM9;TSR2;URB2;UTP11;YIL096C
AMB treatment	1	down	GO:0016070	RNA metabolic process	2	45	19.14	1323	3.8	5.12e-08	YBL014C;YBR034C;YBR142W;YDL112W;YDL201W;YDR021W;YDR083W;YDR121W;YDR190C;YDR365C;YEL055C;YER002W;YER006W;YER165W;YGL169W;YGL211W;YHR040W;YHR064C;YHR085W;YIL096C;YIL127C;YJL098W;YJR041C;YKL009W;YKL078W;YKR056W;YLR014C;YLR435W;YML014W;YMR307W;YNL023C;YNL062C;YNL151C;YNL207W;YNL292W;YNR003C;YNR046W;YOL080C;YOL093W;YOR051C;YOR166C;YOR224C;YPL086C;YPL183C;YPR143W	BCD1;DHR2;DPB4;ELP3;ESF1;ETT1;FAL1;FAP1;GAS1;GCD10;HMT1;IPI1;MAK5;MRT4;NCS6;NOP16;NUG1;PAB1;POL5;PPR1;PUS4;REX4;RIO2;RPB8;RPC31;RPC34;RRN6;RRP15;RRP8;RRT14;RTT10;RVB1;SAP185;SSZ1;SUA5;SWT1;TRM10;TRM112;TRM2;TRM3;TRM8;TRM9;TSR2;URB2;YIL096C
AMB treatment	1	down	GO:0034470	ncRNA processing	3	12	1.36392	113	11.44	2.01e-07	YDL112W;YDL201W;YGL169W;YGL211W;YJL098W;YKR056W;YML014W;YNL062C;YNL292W;YOL093W;YPL086C;YPL183C	ELP3;GCD10;NCS6;PUS4;RTT10;SAP185;SUA5;TRM10;TRM2;TRM3;TRM8;TRM9
AMB treatment	1	down	GO:0006364	rRNA processing	4	17	3.47639	243	6.16	8.65e-07	YDR021W;YDR083W;YDR365C;YER002W;YER006W;YHR062C;YHR064C;YHR085W;YIL096C;YJR041C;YKL009W;YKL078W;YLR435W;YNL207W;YNR046W;YOL080C;YOR056C	DHR2;ESF1;FAL1;IPI1;MRT4;NOB1;NOP16;NUG1;REX4;RIO2;RPP1;RRP8;SSZ1;TRM112;TSR2;URB2;YIL096C
AMB treatment	1	down	GO:0006807	nitrogen compound metabolic process	5	71	44.8527	2920	3.17	1.07e-06	YBL014C;YBR029C;YBR034C;YBR142W;YCL059C;YCR034W;YDL112W;YDL201W;YDR019C;YDR021W;YDR083W;YDR121W;YDR190C;YDR365C;YDR399W;YDR408C;YDR429C;YDR454C;YEL055C;YER002W;YER006W;YER165W;YGL169W;YGL211W;YGR061C;YGR251W;YHL011C;YHR040W;YHR062C;YHR064C;YHR085W;YHR128W;YHR144C;YIL096C;YIL127C;YJL098W;YJR002W;YJR041C;YKL009W;YKL078W;YKL099C;YKL216W;YKR056W;YKR063C;YLR014C;YLR435W;YML014W;YML056C;YML106W;YMR146C…	ADE6;ADE8;BCD1;CDS1;DCD1;DHR2;DPB4;ELP3;ESF1;ETT1;FAL1;FAP1;FEN1;FUR1;GAS1;GCD10;GCV1;GUK1;HMT1;HPT1;IMD4;IPI1;KRI1;KRR1;LAS1;LCB1;MAK5;MPP10;MRT4;NCS6;NOB1;NOP16;NOP19;NUG1;PAB1;POL5;PPR1;PRS3;PUS4;RAS1;REX4;RIO2;RPB8;RPC31;RPC34;RPP1;RRN6;RRP15;RRP8;RRT14;RTT10;RVB1;SAP185;SPE2;SSZ1;SUA5;SWT1;TIF34;TIF35;TRM10;TRM112;TRM2;TRM3;TRM8;TRM9;TSR2;URA1;URA5;URB2;UTP11;YIL096C
AMB treatment	1	down	GO:0042273	ribosomal large subunit biogenesis	6	9	0.948148	64	11.93	4.34e-06	YBR142W;YDR083W;YER002W;YER006W;YKR063C;YLL034C;YLR397C;YNR046W;YPR143W	AFG2;LAS1;MAK5;NOP16;NUG1;RIX7;RRP15;RRP8;TRM112
AMB treatment	1	down	GO:0030488	tRNA methylation	7	6	0.30721	20	29.2	4.34e-06	YDL112W;YDL201W;YML014W;YNL062C;YNR046W;YOL093W	GCD10;TRM10;TRM112;TRM3;TRM8;TRM9
AMB treatment	1	down	GO:0006399	tRNA metabolic process	8	14	2.71881	177	6.26	4.34e-06	YDL112W;YDL201W;YGL169W;YGL211W;YHR062C;YJL098W;YKR056W;YML014W;YNL062C;YNL292W;YNR046W;YOL093W;YPL086C;YPL183C	ELP3;GCD10;NCS6;PUS4;RPP1;RTT10;SAP185;SUA5;TRM10;TRM112;TRM2;TRM3;TRM8;TRM9
AMB treatment	1	down	GO:0010467	gene expression	9	55	31.5197	2052	2.74	6.71e-06	YBL014C;YBR034C;YBR142W;YCL059C;YDL112W;YDL201W;YDR021W;YDR083W;YDR121W;YDR190C;YDR365C;YDR429C;YEL055C;YER002W;YER006W;YER165W;YGL169W;YGL211W;YGR251W;YHL007C;YHR062C;YHR064C;YHR085W;YIL096C;YIL127C;YJL098W;YJR002W;YJR041C;YKL009W;YKL078W;YKL099C;YKR056W;YKR063C;YLR014C;YLR435W;YML014W;YMR146C;YMR307W;YNL023C;YNL062C;YNL151C;YNL207W;YNL292W;YNL308C;YNR003C;YNR046W;YOL080C;YOL093W;YOR051C;YOR056C…	DHR2;DPB4;ELP3;ESF1;ETT1;FAL1;FAP1;GAS1;GCD10;HMT1;IPI1;KRI1;KRR1;LAS1;MAK5;MPP10;MRT4;NCS6;NOB1;NOP16;NOP19;NUG1;PAB1;POL5;PPR1;PUS4;REX4;RIO2;RPB8;RPC31;RPC34;RPP1;RRN6;RRP15;RRP8;RRT14;RTT10;RVB1;SAP185;SSZ1;STE20;SUA5;SWT1;TIF34;TIF35;TRM10;TRM112;TRM2;TRM3;TRM8;TRM9;TSR2;URB2;UTP11;YIL096C
AMB treatment	1	down	GO:0046390	ribose phosphate biosynthetic process	10	9	1.1674	76	9.38	1.7e-05	YDR399W;YDR408C;YGR061C;YHL011C;YHR128W;YKL216W;YML056C;YML106W;YOR101W	ADE6;ADE8;FUR1;HPT1;IMD4;PRS3;RAS1;URA1;URA5
AMB treatment	1	down	GO:0042274	ribosomal small subunit biogenesis	11	11	2.10439	137	6.18	5.27e-05	YCL059C;YDR021W;YGR251W;YJR002W;YKL078W;YKL099C;YLR435W;YNL207W;YNL308C;YNR046W;YOR056C	DHR2;FAL1;KRI1;KRR1;MPP10;NOB1;NOP19;RIO2;TRM112;TSR2;UTP11
AMB treatment	1	down	GO:0006220	pyrimidine nucleotide metabolic process	12	5	0.29185	19	24.07	5.36e-05	YHR128W;YHR144C;YKL216W;YLR014C;YML106W	DCD1;FUR1;PPR1;URA1;URA5
AMB treatment	1	down	GO:0043414	macromolecule methylation	13	10	2.01223	131	5.79	0.000187	YBR034C;YDL112W;YDL201W;YDR083W;YIL096C;YKR056W;YML014W;YNL062C;YNR046W;YOL093W	GCD10;HMT1;RRP8;TRM10;TRM112;TRM2;TRM3;TRM8;TRM9;YIL096C
AMB treatment	1	down	GO:0000460	maturation of 5.8S rRNA	14	8	1.321	86	7.07	0.000279	YBR142W;YCL059C;YGR251W;YJR002W;YKL099C;YKR063C;YNL308C;YPR143W	KRI1;KRR1;LAS1;MAK5;MPP10;NOP19;RRP15;UTP11
AMB treatment	1	down	GO:0046037	GMP metabolic process	15	3	0.092163	6	66.09	0.000385	YDR399W;YDR454C;YML056C	GUK1;HPT1;IMD4
AMB treatment	1	down	GO:0000478	endonucleolytic cleavage involved in rRNA processing	16	6	0.798746	52	8.84	0.000688	YCL059C;YGR251W;YJR002W;YKL099C;YKR063C;YNL308C	KRI1;KRR1;LAS1;MPP10;NOP19;UTP11
AMB treatment	1	down	GO:0009161	ribonucleoside monophosphate metabolic process	17	9	1.99687	130	5.15	0.000781	YDR399W;YDR408C;YDR454C;YGR061C;YHL011C;YHR128W;YKL216W;YML056C;YML106W	ADE6;ADE8;FUR1;GUK1;HPT1;IMD4;PRS3;URA1;URA5
AMB treatment	1	down	GO:0072528	pyrimidine-containing compound biosynthetic process	18	5	0.59906	39	9.88	0.00139	YHR128W;YHR144C;YKL216W;YLR014C;YML106W	DCD1;FUR1;PPR1;URA1;URA5
AMB treatment	1	down	GO:0006753	nucleoside phosphate metabolic process	19	12	3.76332	245	3.62	0.00151	YDR399W;YDR408C;YDR454C;YGR061C;YHL011C;YHR128W;YHR144C;YKL216W;YLR014C;YML056C;YML106W;YOR101W	ADE6;ADE8;DCD1;FUR1;GUK1;HPT1;IMD4;PPR1;PRS3;RAS1;URA1;URA5
AMB treatment	1	down	GO:0009259	ribonucleotide metabolic process	20	9	2.24263	146	4.54	0.00151	YDR399W;YDR408C;YDR454C;YGR061C;YHR128W;YKL216W;YML056C;YML106W;YOR101W	ADE6;ADE8;FUR1;GUK1;HPT1;IMD4;RAS1;URA1;URA5
AMB treatment	1	down	GO:0009174	pyrimidine ribonucleoside monophosphate biosynthetic process	21	3	0.153605	10	28.31	0.00151	YHR128W;YKL216W;YML106W	FUR1;URA1;URA5
AMB treatment	1	down	GO:0046049	UMP metabolic process	22	3	0.153605	10	28.31	0.00151	YHR128W;YKL216W;YML106W	FUR1;URA1;URA5
AMB treatment	1	down	GO:1901659	glycosyl compound biosynthetic process	23	6	0.998433	65	6.88	0.00162	YDR399W;YHR128W;YKL216W;YML056C;YML106W;YOL052C	FUR1;HPT1;IMD4;SPE2;URA1;URA5
AMB treatment	1	down	GO:0044237	cellular metabolic process	24	77	61.2884	3990	2.22	0.00162	YBL014C;YBR029C;YBR034C;YBR142W;YBR155W;YCL059C;YCR034W;YDL112W;YDL201W;YDR019C;YDR021W;YDR083W;YDR121W;YDR190C;YDR365C;YDR399W;YDR408C;YDR429C;YDR454C;YEL055C;YER002W;YER006W;YER165W;YGL169W;YGL211W;YGR061C;YGR251W;YHL007C;YHL011C;YHR013C;YHR040W;YHR062C;YHR064C;YHR085W;YHR128W;YHR144C;YIL096C;YIL127C;YJL098W;YJL157C;YJR002W;YJR041C;YJR143C;YKL009W;YKL078W;YKL099C;YKL216W;YKR056W;YKR063C;YLR014C…	ADE6;ADE8;ARD1;BCD1;CDS1;CNS1;DCD1;DHR2;DPB4;ELP3;ERG24;ESF1;ETT1;FAL1;FAP1;FAR1;FEN1;FUR1;GAS1;GCD10;GCV1;GUK1;HMT1;HPT1;IMD4;IPI1;KRI1;KRR1;LAS1;LCB1;MAK5;MPP10;MRT4;NCS6;NOB1;NOP16;NOP19;NUG1;PAB1;PMT4;POL5;PPR1;PRS3;PUS4;RAS1;REX4;RIO2;RPB8;RPC31;RPC34;RPP1;RRN6;RRP15;RRP8;RRT14;RTT10;RVB1;SAP185;SPE2;SSZ1;STE20;SUA5;SWT1;TIF34;TIF35;TRM10;TRM112;TRM2;TRM3;TRM8;TRM9;TSR2;URA1;URA5;URB2;UTP11;…
AMB treatment	1	down	GO:0046040	IMP metabolic process	25	3	0.168966	11	24.77	0.0018	YDR399W;YDR408C;YGR061C	ADE6;ADE8;HPT1
AMB treatment	1	down	GO:0009165	nucleotide biosynthetic process	26	7	1.46321	99	5.4	0.00198	YDR408C;YGR061C;YHL011C;YHR144C;YKL216W;YML056C;YML106W	ADE6;ADE8;DCD1;IMD4;PRS3;URA1;URA5
AMB treatment	1	down	GO:0000447	endonucleolytic cleavage in ITS1 to separate SSU-rRNA from 5.8S rRNA and LSU-rRNA from tricistronic rRNA transcript (SSU-rRNA, 5.8S rRNA, LSU-rRNA)	27	5	0.706583	46	8.18	0.00198	YCL059C;YGR251W;YJR002W;YKL099C;YNL308C	KRI1;KRR1;MPP10;NOP19;UTP11
AMB treatment	1	down	GO:0009124	nucleoside monophosphate biosynthetic process	28	5	0.708654	48	8.14	0.00198	YDR399W;YDR408C;YGR061C;YHL011C;YML056C	ADE6;ADE8;HPT1;IMD4;PRS3
AMB treatment	1	down	GO:0002188	translation reinitiation	29	2	0.0460815	3	130.85	0.00198	YDR429C;YMR146C	TIF34;TIF35
AMB treatment	1	down	GO:0002098	tRNA wobble uridine modification	30	4	0.414734	27	11.58	0.00198	YGL211W;YJL098W;YML014W;YPL086C	ELP3;NCS6;SAP185;TRM9
AMB treatment	1	down	GO:0009220	pyrimidine ribonucleotide biosynthetic process	31	3	0.199687	13	19.81	0.00239	YHR128W;YKL216W;YML106W	FUR1;URA1;URA5
AMB treatment	1	down	GO:0046132	pyrimidine ribonucleoside biosynthetic process	32	3	0.199687	13	19.81	0.00239	YHR128W;YKL216W;YML106W	FUR1;URA1;URA5
AMB treatment	1	down	GO:0006400	tRNA modification	33	5	0.772885	54	7.38	0.00252	YGL211W;YJL098W;YKR056W;YNL292W;YPL086C	ELP3;NCS6;PUS4;SAP185;TRM2
AMB treatment	1	down	GO:1901135	carbohydrate derivative metabolic process	34	14	5.57586	363	2.83	0.00298	YBR029C;YDR399W;YDR408C;YDR454C;YGR061C;YHL011C;YHR128W;YHR144C;YJR143C;YKL216W;YML056C;YML106W;YOL052C;YOR101W	ADE6;ADE8;CDS1;DCD1;FUR1;GUK1;HPT1;IMD4;PMT4;PRS3;RAS1;SPE2;URA1;URA5
AMB treatment	1	down	GO:0006213	pyrimidine nucleoside metabolic process	35	3	0.230408	15	16.5	0.0034	YHR128W;YKL216W;YML106W	FUR1;URA1;URA5
AMB treatment	1	down	GO:0000462	maturation of SSU-rRNA from tricistronic rRNA transcript (SSU-rRNA, 5.8S rRNA, LSU-rRNA)	36	5	0.866414	59	6.51	0.00384	YDR021W;YKL078W;YLR435W;YNL207W;YOR056C	DHR2;FAL1;NOB1;RIO2;TSR2
AMB treatment	1	down	GO:0009152	purine ribonucleotide biosynthetic process	37	5	0.875549	57	6.44	0.00384	YDR399W;YDR408C;YGR061C;YML056C;YOR101W	ADE6;ADE8;HPT1;IMD4;RAS1
AMB treatment	1	down	GO:0098781	ncRNA transcription	38	5	0.875549	57	6.44	0.00384	YBL014C;YEL055C;YNL151C;YNR003C;YOR224C	POL5;RPB8;RPC31;RPC34;RRN6
AMB treatment	1	down	GO:0071704	organic substance metabolic process	39	64	50.9137	3647	2.1	0.0039	YBL014C;YBR034C;YBR142W;YBR155W;YCL059C;YCR034W;YDL112W;YDL201W;YDR019C;YDR021W;YDR083W;YDR101C;YDR121W;YDR190C;YDR365C;YDR429C;YEL055C;YER002W;YER006W;YER165W;YGL169W;YGL211W;YGR251W;YHL007C;YHR013C;YHR040W;YHR062C;YHR064C;YHR085W;YIL096C;YIL127C;YJL098W;YJL157C;YJR002W;YJR041C;YKL009W;YKL078W;YKL099C;YKR056W;YKR063C;YLR014C;YLR435W;YML014W;YMR146C;YMR296C;YMR307W;YNL023C;YNL062C;YNL151C;YNL207W…	ARD1;ARX1;BCD1;CNS1;DHR2;DPB4;ELP3;ERG24;ESF1;ETT1;FAL1;FAP1;FAR1;FEN1;GAS1;GCD10;GCV1;HMT1;IPI1;KRI1;KRR1;LAS1;LCB1;MAK5;MPP10;MRT4;NCS6;NOB1;NOP16;NOP19;NUG1;PAB1;POL5;PPR1;PUS4;REX4;RIO2;RPB8;RPC31;RPC34;RPP1;RRN6;RRP15;RRP8;RRT14;RTT10;RVB1;SAP185;SSZ1;STE20;SUA5;SWT1;TIF34;TIF35;TRM10;TRM112;TRM2;TRM3;TRM8;TRM9;TSR2;URB2;UTP11;YIL096C
AMB treatment	1	down	GO:0000463	maturation of LSU-rRNA from tricistronic rRNA transcript (SSU-rRNA, 5.8S rRNA, LSU-rRNA)	40	4	0.532382	35	8.67	0.0039	YBR142W;YER006W;YHR085W;YPR143W	IPI1;MAK5;NUG1;RRP15
AMB treatment	1	down	GO:0000027	ribosomal large subunit assembly	41	4	0.537618	35	8.58	0.00394	YHR085W;YKL009W;YOL080C;YPL193W	IPI1;MRT4;REX4;RSA1
AMB treatment	1	down	GO:0044376	RNA polymerase II complex import to nucleus	42	2	0.0768025	5	43.6	0.00459	YJR072C;YMR185W	NPA3;YMR185W
AMB treatment	1	down	GO:0034654	nucleobase-containing compound biosynthetic process	43	26	14.8843	969	2.04	0.00479	YBL014C;YBR034C;YDR121W;YDR190C;YDR399W;YDR408C;YEL055C;YGR061C;YHL011C;YHR128W;YHR144C;YIL127C;YKL216W;YLR014C;YML056C;YML106W;YMR307W;YNL023C;YNL151C;YNR003C;YOL052C;YOR051C;YOR101W;YOR166C;YOR224C;YPL086C	ADE6;ADE8;DCD1;DPB4;ELP3;ETT1;FAP1;FUR1;GAS1;HMT1;HPT1;IMD4;POL5;PPR1;PRS3;RAS1;RPB8;RPC31;RPC34;RRN6;RRT14;RVB1;SPE2;SWT1;URA1;URA5
AMB treatment	1	down	GO:0042797	tRNA transcription from RNA polymerase III promoter	44	3	0.29185	19	12.37	0.0055	YNL151C;YNR003C;YOR224C	RPB8;RPC31;RPC34
AMB treatment	1	down	GO:0090501	RNA phosphodiester bond hydrolysis	45	8	2.44232	159	3.61	0.00555	YCL059C;YGR251W;YHR062C;YJR002W;YKL099C;YKR063C;YNL308C;YOR056C	KRI1;KRR1;LAS1;MPP10;NOB1;NOP19;RPP1;UTP11
AMB treatment	1	down	GO:0046112	nucleobase biosynthetic process	46	3	0.30721	20	11.64	0.00572	YDR408C;YKL216W;YML106W	ADE8;URA1;URA5
AMB treatment	1	down	GO:0030808	regulation of nucleotide biosynthetic process	47	2	0.092163	6	32.7	0.00572	YLR014C;YOR101W	PPR1;RAS1
AMB treatment	1	down	GO:0044205	'de novo' UMP biosynthetic process	48	2	0.092163	6	32.7	0.00572	YKL216W;YML106W	URA1;URA5
AMB treatment	1	down	GO:0045981	positive regulation of nucleotide metabolic process	49	2	0.092163	6	32.7	0.00572	YLR014C;YOR101W	PPR1;RAS1
AMB treatment	1	down	GO:1901070	guanosine-containing compound biosynthetic process	50	2	0.092163	6	32.7	0.00572	YDR399W;YML056C	HPT1;IMD4
AMB treatment	1	down	GO:0009168	purine ribonucleoside monophosphate biosynthetic process	51	4	0.645141	42	6.99	0.00624	YDR399W;YDR408C;YGR061C;YML056C	ADE6;ADE8;HPT1;IMD4
AMB treatment	1	down	GO:0071826	ribonucleoprotein complex subunit organization	52	8	2.54984	166	3.45	0.00625	YDR190C;YDR429C;YHL007C;YHR085W;YKL009W;YMR146C;YOL080C;YPL193W	IPI1;MRT4;REX4;RSA1;RVB1;STE20;TIF34;TIF35
AMB treatment	1	down	GO:0072522	purine-containing compound biosynthetic process	53	3	0.330069	22	10.67	0.00657	YDR408C;YGR061C;YOR101W	ADE6;ADE8;RAS1
AMB treatment	1	down	GO:0000492	box C/D snoRNP assembly	54	2	0.122884	8	21.79	0.00938	YDR190C;YPL193W	RSA1;RVB1
AMB treatment	1	down	GO:0006207	'de novo' pyrimidine nucleobase biosynthetic process	55	2	0.122884	8	21.79	0.00938	YKL216W;YML106W	URA1;URA5
AMB treatment	1	down	GO:0032259	methylation	56	3	0.380221	27	9.03	0.00938	YDR019C;YDR408C;YMR310C	ADE8;GCV1;YMR310C
AMB treatment	1	down	GO:0051169	nuclear transport	57	8	2.78025	181	3.14	0.00958	YBR034C;YDR101C;YER006W;YJR072C;YJR132W;YLL034C;YMR185W;YNL207W	ARX1;HMT1;NMD5;NPA3;NUG1;RIO2;RIX7;YMR185W
AMB treatment	10	down	GO:0055114	oxidation-reduction process	1	17	5.64797	423	3.62	0.00197	YCL033C;YDR098C;YER042W;YGL001C;YHR179W;YJL052W;YJR009C;YJR096W;YKL001C;YLR100W;YLR109W;YLR273C;YML131W;YNL037C;YOL151W;YOR002W;YPR127W	AHP1;ALG6;ERG26;ERG27;GRE2;GRX3;IDH1;MET14;MXR1;MXR2;OYE2;PIG1;TDH1;TDH2;YJR096W;YML131W;YPR127W
AMB treatment	10	down	GO:0006165	nucleoside diphosphate phosphorylation	2	5	0.45	33	13.64	0.00197	YGR254W;YJL052W;YJR009C;YOR344C;YPL075W	ENO1;GCR1;TDH1;TDH2;TYE7
AMB treatment	10	down	GO:0006457	protein folding	3	8	1.5	110	6.15	0.00197	YBR072W;YDR214W;YER103W;YML048W;YNL007C;YOR027W;YPL240C;YPR158W	AHA1;CUR1;GSF2;HSP26;HSP82;SIS1;SSA4;STI1
AMB treatment	10	down	GO:0009135	purine nucleoside diphosphate metabolic process	4	5	0.52587	39	11.36	0.00197	YGR254W;YJL052W;YJR009C;YOR344C;YPL075W	ENO1;GCR1;TDH1;TDH2;TYE7
AMB treatment	10	down	GO:0009185	ribonucleoside diphosphate metabolic process	5	5	0.52587	39	11.36	0.00197	YGR254W;YJL052W;YJR009C;YOR344C;YPL075W	ENO1;GCR1;TDH1;TDH2;TYE7
AMB treatment	10	down	GO:0046031	ADP metabolic process	6	5	0.52587	39	11.36	0.00197	YGR254W;YJL052W;YJR009C;YOR344C;YPL075W	ENO1;GCR1;TDH1;TDH2;TYE7
AMB treatment	10	down	GO:0030091	protein repair	7	2	0.0272727	2	Inf	0.00197	YCL033C;YER042W	MXR1;MXR2
AMB treatment	10	down	GO:0006082	organic acid metabolic process	8	16	6.10909	448	3.06	0.00284	YBR222C;YDR216W;YDR268W;YDR502C;YGL205W;YGR254W;YJL052W;YJR009C;YJR103W;YKL001C;YLL062C;YLR126C;YNL037C;YOR344C;YPL075W;YPR006C	ADR1;ENO1;GCR1;ICL2;IDH1;MET14;MHT1;MSW1;PCS60;POX1;SAM2;TDH1;TDH2;TYE7;URA8;YLR126C
AMB treatment	10	down	GO:0009141	nucleoside triphosphate metabolic process	9	7	1.45909	107	5.42	0.0045	YER170W;YGR254W;YJL052W;YJR009C;YJR103W;YOR344C;YPL075W	ADK2;ENO1;GCR1;TDH1;TDH2;TYE7;URA8
AMB treatment	10	down	GO:0044255	cellular lipid metabolic process	10	11	3.48015	263	3.59	0.0045	YDR216W;YGL047W;YGL205W;YHR123W;YJL091C;YJR073C;YJR103W;YLR099C;YLR350W;YOR002W;YPR006C	ADR1;ALG13;ALG6;EPT1;GWT1;ICL2;ICT1;OPI3;ORM2;POX1;URA8
AMB treatment	10	down	GO:0034605	cellular response to heat	11	5	0.709091	52	8.1	0.0045	YBR072W;YBR082C;YDR214W;YER103W;YPR158W	AHA1;CUR1;HSP26;SSA4;UBC4
AMB treatment	10	down	GO:0019362	pyridine nucleotide metabolic process	12	6	1.15909	85	5.83	0.00624	YCL047C;YGR254W;YJL052W;YJR009C;YOR344C;YPL075W	ENO1;GCR1;POF1;TDH1;TDH2;TYE7
AMB treatment	10	down	GO:0019637	organophosphate metabolic process	13	14	5.75455	422	2.77	0.00894	YCL047C;YER170W;YFL059W;YGR254W;YHR123W;YJL052W;YJL091C;YJR009C;YJR073C;YJR103W;YLR099C;YMR278W;YOR344C;YPL075W	ADK2;ENO1;EPT1;GCR1;GWT1;ICT1;OPI3;PGM3;POF1;SNZ3;TDH1;TDH2;TYE7;URA8
AMB treatment	11	down	GO:0034660	ncRNA metabolic process	1	34	6.39727	474	8.75	3.26e-15	YAL035W;YBL004W;YBL024W;YDL014W;YDL060W;YDL213C;YDL229W;YDR091C;YDR120C;YEL026W;YGR090W;YGR200C;YGR280C;YHR065C;YHR169W;YHR196W;YKL014C;YKL021C;YKR079C;YLR106C;YLR186W;YLR197W;YLR293C;YLR384C;YLR405W;YMR229C;YNL112W;YNL119W;YNL182C;YNL209W;YOL041C;YOR310C;YPL146C;YPR016C	DBP2;DBP8;DUS4;ELP2;EMG1;FUN12;GSP1;IKI3;IPI3;MAK11;MDN1;NCL1;NCS2;NOP1;NOP12;NOP53;NOP56;NOP58;NOP6;PXR1;RLI1;RRP3;RRP5;SNU13;SSB1;SSB2;TIF6;TRM1;TRZ1;TSR1;URB1;UTP20;UTP22;UTP9
AMB treatment	11	down	GO:0006396	RNA processing	2	38	9.7232	633	6.05	8.59e-13	YAL035W;YBL004W;YBL024W;YDL014W;YDL060W;YDL208W;YDL213C;YDL229W;YDR091C;YDR120C;YEL026W;YGR090W;YGR200C;YGR280C;YHR065C;YHR089C;YHR169W;YHR196W;YKL014C;YKL021C;YKR079C;YLR106C;YLR175W;YLR186W;YLR197W;YLR293C;YLR384C;YLR405W;YMR229C;YNL112W;YNL119W;YNL182C;YNL209W;YOL041C;YOR243C;YOR310C;YPL146C;YPR016C	CBF5;DBP2;DBP8;DUS4;ELP2;EMG1;FUN12;GAR1;GSP1;IKI3;IPI3;MAK11;MDN1;NCL1;NCS2;NHP2;NOP1;NOP12;NOP53;NOP56;NOP58;NOP6;PUS7;PXR1;RLI1;RRP3;RRP5;SNU13;SSB1;SSB2;TIF6;TRM1;TRZ1;TSR1;URB1;UTP20;UTP22;UTP9
AMB treatment	11	down	GO:0006364	rRNA processing	3	19	2.36469	171	11.16	2.87e-11	YAL035W;YDL213C;YDL229W;YDR091C;YEL026W;YGR090W;YGR280C;YHR065C;YHR089C;YHR196W;YKL014C;YKL021C;YLR106C;YNL112W;YNL182C;YNL209W;YOL041C;YPL146C;YPR016C	DBP2;FUN12;GAR1;IPI3;MAK11;MDN1;NOP12;NOP53;NOP6;PXR1;RLI1;RRP3;SNU13;SSB1;SSB2;TIF6;URB1;UTP22;UTP9
AMB treatment	11	down	GO:0006807	nitrogen compound metabolic process	4	74	44.8527	2920	3.72	3.61e-08	YAL035W;YBL004W;YBL024W;YBL068W;YBR084W;YBR092C;YDL014W;YDL060W;YDL081C;YDL150W;YDL208W;YDL213C;YDL229W;YDR020C;YDR091C;YDR120C;YDR300C;YDR321W;YEL026W;YER131W;YGL234W;YGR090W;YGR162W;YGR200C;YGR280C;YHR065C;YHR089C;YHR169W;YHR196W;YJL138C;YJL190C;YJR063W;YKL014C;YKL021C;YKL043W;YKR059W;YKR079C;YKR080W;YLR106C;YLR175W;YLR186W;YLR197W;YLR249W;YLR293C;YLR359W;YLR384C;YLR405W;YML022W;YMR189W;YMR217W…	ADE13;ADE4;ADE5,7;APT1;ASP1;CBF5;DAS2;DBP2;DBP8;DUS4;ELP2;EMG1;FUN12;GAR1;GCD1;GCV2;GSP1;GUA1;IKI3;IPI3;MAK11;MDN1;MIS1;MTD1;NCL1;NCS2;NHP2;NIP1;NOP1;NOP12;NOP53;NOP56;NOP58;NOP6;PHD1;PHO3;PRO1;PRS4;PUS7;PXR1;RET1;RLI1;RPA12;RPA135;RPA190;RPA43;RPC40;RPC53;RPL1A;RPO26;RPO31;RPP1A;RPS22A;RPS26B;RRP3;RRP5;SNU13;SSB1;SSB2;TIF1;TIF11;TIF2;TIF3;TIF4631;TIF5;TIF6;TRM1;TRZ1;TSR1;URB1;UTP20;UTP22;UTP9;YE…
AMB treatment	11	down	GO:0042254	ribosome biogenesis	5	8	0.381654	38	30.17	4.7e-08	YER131W;YJR063W;YOR340C;YOR341W;YPR010C;YPR041W;YPR110C;YPR187W	RPA12;RPA135;RPA190;RPA43;RPC40;RPO26;RPS26B;TIF5
AMB treatment	11	down	GO:0071826	ribonucleoprotein complex subunit organization	6	16	2.54984	166	7.98	5.06e-08	YAL035W;YDR091C;YDR312W;YGL099W;YGR162W;YIR026C;YKL021C;YLR106C;YMR260C;YMR309C;YNL112W;YNL182C;YOL077C;YPR016C;YPR041W;YPR163C	BRX1;DBP2;FUN12;IPI3;LSG1;MAK11;MDN1;NIP1;RLI1;SSF2;TIF11;TIF3;TIF4631;TIF5;TIF6;YVH1
AMB treatment	11	down	GO:0042274	ribosomal small subunit biogenesis	7	13	2.10439	137	7.6	1.79e-06	YAL035W;YBL004W;YDL060W;YDL213C;YEL026W;YGR090W;YHR065C;YHR169W;YHR196W;YLR186W;YMR229C;YOR310C;YPL226W	DBP8;EMG1;FUN12;NEW1;NOP58;NOP6;RRP3;RRP5;SNU13;TSR1;UTP20;UTP22;UTP9
AMB treatment	11	down	GO:0098781	ncRNA transcription	8	9	0.875549	57	13.13	1.91e-06	YDL150W;YJR063W;YOR116C;YOR207C;YOR340C;YOR341W;YPR010C;YPR110C;YPR187W	RET1;RPA12;RPA135;RPA190;RPA43;RPC40;RPC53;RPO26;RPO31
AMB treatment	11	down	GO:0000027	ribosomal large subunit assembly	9	7	0.537618	35	17.18	8.12e-06	YDR312W;YGL099W;YIR026C;YKL021C;YLR106C;YNL182C;YOL077C	BRX1;IPI3;LSG1;MAK11;MDN1;SSF2;YVH1
AMB treatment	11	down	GO:0031120	snRNA pseudouridine synthesis	10	4	0.107524	7	89.06	1.68e-05	YDL208W;YHR089C;YLR175W;YOR243C	CBF5;GAR1;NHP2;PUS7
AMB treatment	11	down	GO:0006446	regulation of translational initiation	11	6	0.399373	26	20.42	1.75e-05	YAL035W;YJL138C;YKR059W;YMR309C;YOR260W;YPR041W	FUN12;GCD1;NIP1;TIF1;TIF2;TIF5
AMB treatment	11	down	GO:0070925	organelle assembly	12	11	1.95078	127	6.72	2.57e-05	YAL035W;YDR312W;YGL099W;YGR162W;YIR026C;YKL021C;YLR106C;YNL182C;YOL077C;YPR016C;YPR041W	BRX1;FUN12;IPI3;LSG1;MAK11;MDN1;SSF2;TIF4631;TIF5;TIF6;YVH1
AMB treatment	11	down	GO:0000054	ribosomal subunit export from nucleus	13	7	0.721944	47	12	4.52e-05	YDL229W;YDR091C;YDR361C;YGL099W;YNL209W;YPL146C;YPR016C	BCP1;LSG1;NOP53;RLI1;SSB1;SSB2;TIF6
AMB treatment	11	down	GO:0033750	ribosome localization	14	7	0.737304	48	11.71	4.79e-05	YDL229W;YDR091C;YDR361C;YGL099W;YNL209W;YPL146C;YPR016C	BCP1;LSG1;NOP53;RLI1;SSB1;SSB2;TIF6
AMB treatment	11	down	GO:0042797	tRNA transcription from RNA polymerase III promoter	15	5	0.29185	19	24.07	4.79e-05	YDL150W;YOR116C;YOR207C;YPR110C;YPR187W	RET1;RPC40;RPC53;RPO26;RPO31
AMB treatment	11	down	GO:0009113	purine nucleobase biosynthetic process	16	4	0.153605	10	44.51	6.08e-05	YGL234W;YKR080W;YML022W;YMR300C	ADE4;ADE5,7;APT1;MTD1
AMB treatment	11	down	GO:0001732	formation of cytoplasmic translation initiation complex	17	3	0.061442	4	198.35	7.5e-05	YAL035W;YMR260C;YPR041W	FUN12;TIF11;TIF5
AMB treatment	11	down	GO:0071426	ribonucleoprotein complex export from nucleus	18	10	1.85862	121	6.32	7.5e-05	YDL229W;YDR091C;YDR361C;YER131W;YGL099W;YGR090W;YNL209W;YPL146C;YPL226W;YPR016C	BCP1;LSG1;NEW1;NOP53;RLI1;RPS26B;SSB1;SSB2;TIF6;UTP22
AMB treatment	11	down	GO:0006913	nucleocytoplasmic transport	19	12	2.76489	180	5.08	8.63e-05	YDL229W;YDR091C;YDR361C;YER131W;YGL099W;YGR090W;YKR092C;YLR293C;YNL209W;YPL146C;YPL226W;YPR016C	BCP1;GSP1;LSG1;NEW1;NOP53;RLI1;RPS26B;SRP40;SSB1;SSB2;TIF6;UTP22
AMB treatment	11	down	GO:0034248	regulation of cellular amide metabolic process	20	10	1.96614	128	5.94	0.000111	YAL035W;YDL229W;YDR091C;YGR162W;YJL138C;YKR059W;YMR309C;YNL209W;YOR260W;YPR041W	FUN12;GCD1;NIP1;RLI1;SSB1;SSB2;TIF1;TIF2;TIF4631;TIF5
AMB treatment	11	down	GO:0042273	ribosomal large subunit biogenesis	21	7	0.917888	64	9.06	0.000143	YDR091C;YGR162W;YKL014C;YMR229C;YOL041C;YPL146C;YPR016C	NOP12;NOP53;RLI1;RRP5;TIF4631;TIF6;URB1
AMB treatment	11	down	GO:0010608	posttranscriptional regulation of gene expression	22	10	2.07367	135	5.6	0.00016	YAL035W;YDL229W;YDR091C;YGR162W;YJL138C;YKR059W;YMR309C;YNL209W;YOR260W;YPR041W	FUN12;GCD1;NIP1;RLI1;SSB1;SSB2;TIF1;TIF2;TIF4631;TIF5
AMB treatment	11	down	GO:0090304	nucleic acid metabolic process	23	39	21.7974	1505	2.44	0.000188	YAL035W;YBL024W;YDL014W;YDL150W;YDL213C;YDL229W;YDR091C;YDR120C;YEL026W;YGR090W;YGR200C;YGR280C;YHR065C;YHR089C;YHR196W;YJR063W;YKL014C;YKL021C;YKL043W;YLR106C;YLR175W;YLR197W;YLR384C;YLR405W;YNL112W;YNL119W;YNL182C;YNL209W;YOL041C;YOR116C;YOR207C;YOR243C;YOR340C;YOR341W;YPL146C;YPR010C;YPR016C;YPR110C;YPR187W	CBF5;DBP2;DUS4;ELP2;FUN12;GAR1;IKI3;IPI3;MAK11;MDN1;NCL1;NCS2;NOP1;NOP12;NOP53;NOP56;NOP6;PHD1;PUS7;PXR1;RET1;RLI1;RPA12;RPA135;RPA190;RPA43;RPC40;RPC53;RPO26;RPO31;RRP3;SNU13;SSB1;SSB2;TIF6;TRM1;URB1;UTP22;UTP9
AMB treatment	11	down	GO:1901293	nucleoside phosphate biosynthetic process	24	9	1.85862	121	5.57	0.000355	YBL068W;YBR084W;YDR020C;YGL234W;YKR080W;YLR359W;YML022W;YMR217W;YMR300C	ADE13;ADE4;ADE5,7;APT1;DAS2;GUA1;MIS1;MTD1;PRS4
AMB treatment	11	down	GO:0008033	tRNA processing	25	9	1.87398	122	5.52	0.000364	YBL024W;YDL014W;YDR120C;YGR200C;YKR079C;YLR384C;YLR405W;YNL119W;YOR243C	DUS4;ELP2;IKI3;NCL1;NCS2;NOP1;PUS7;TRM1;TRZ1
AMB treatment	11	down	GO:0071704	organic substance metabolic process	26	79	61.5956	4010	2.49	0.000366	YAL035W;YBL004W;YBL024W;YBL068W;YBR084W;YBR092C;YDL014W;YDL060W;YDL081C;YDL150W;YDL208W;YDL213C;YDL229W;YDR020C;YDR091C;YDR120C;YDR300C;YDR321W;YEL026W;YER131W;YGL234W;YGR090W;YGR162W;YGR200C;YGR280C;YHR065C;YHR089C;YHR169W;YHR196W;YHR204W;YIL064W;YIR026C;YJL138C;YJL190C;YJR063W;YKL014C;YKL021C;YKL043W;YKR059W;YKR079C;YKR080W;YLR106C;YLR175W;YLR186W;YLR197W;YLR249W;YLR293C;YLR359W;YLR384C;YLR405W…	ADE13;ADE4;ADE5,7;APT1;ASP1;CBF5;DAS2;DBP2;DBP8;DUS4;ELP2;EMG1;FPR4;FUN12;GAR1;GCD1;GCV2;GSP1;GUA1;IKI3;IPI3;MAK11;MDN1;MIS1;MNL1;MTD1;NCL1;NCS2;NEW1;NHP2;NIP1;NOP1;NOP12;NOP53;NOP56;NOP58;NOP6;PHD1;PHO3;PRO1;PRS4;PUS7;PXR1;RET1;RLI1;RPA12;RPA135;RPA190;RPA43;RPC40;RPC53;RPL1A;RPO26;RPO31;RPP1A;RPS22A;RPS26B;RRP3;RRP5;SEE1;SNU13;SSB1;SSB2;TIF1;TIF11;TIF2;TIF3;TIF4631;TIF5;TIF6;TRM1;TRZ1;TSR1;URB1…
AMB treatment	11	down	GO:0000478	endonucleolytic cleavage involved in rRNA processing	27	6	0.798746	52	8.84	0.000442	YBL004W;YDL060W;YHR169W;YLR186W;YMR229C;YOR310C	DBP8;EMG1;NOP58;RRP5;TSR1;UTP20
AMB treatment	11	down	GO:0000480	endonucleolytic cleavage in 5'-ETS of tricistronic rRNA transcript (SSU-rRNA, 5.8S rRNA, LSU-rRNA)	28	5	0.506897	33	12.01	0.000442	YBL004W;YHR169W;YLR186W;YMR229C;YOR310C	DBP8;EMG1;NOP58;RRP5;UTP20
AMB treatment	11	down	GO:0046390	ribose phosphate biosynthetic process	29	7	1.1674	76	6.93	0.00049	YBL068W;YDR020C;YGL234W;YLR359W;YML022W;YMR217W;YMR300C	ADE13;ADE4;ADE5,7;APT1;DAS2;GUA1;PRS4
AMB treatment	11	down	GO:0042790	transcription of nuclear large rRNA transcript from RNA polymerase I promoter	30	4	0.29185	19	17.78	0.000526	YJR063W;YOR340C;YOR341W;YPR010C	RPA12;RPA135;RPA190;RPA43
AMB treatment	11	down	GO:0000472	endonucleolytic cleavage to generate mature 5'-end of SSU-rRNA from (SSU-rRNA, 5.8S rRNA, LSU-rRNA)	31	5	0.537618	35	11.2	0.000526	YBL004W;YHR169W;YLR186W;YMR229C;YOR310C	DBP8;EMG1;NOP58;RRP5;UTP20
AMB treatment	11	down	GO:0009451	RNA modification	32	7	1.19955	82	6.72	0.000526	YBL024W;YDR120C;YGR200C;YHR089C;YLR384C;YLR405W;YNL119W	DUS4;ELP2;GAR1;IKI3;NCL1;NCS2;TRM1
AMB treatment	11	down	GO:0000463	maturation of LSU-rRNA from tricistronic rRNA transcript (SSU-rRNA, 5.8S rRNA, LSU-rRNA)	33	5	0.547507	36	10.96	0.000526	YKL014C;YKL021C;YOL041C;YPL146C;YPR016C	MAK11;NOP12;NOP53;TIF6;URB1
AMB treatment	11	down	GO:0044260	cellular macromolecule metabolic process	34	65	47.1875	3072	2.15	0.000526	YAL035W;YBL004W;YBL024W;YDL014W;YDL060W;YDL081C;YDL150W;YDL208W;YDL213C;YDL229W;YDR091C;YDR120C;YEL026W;YER131W;YGR090W;YGR162W;YGR200C;YGR280C;YHR065C;YHR089C;YHR169W;YHR196W;YHR204W;YIL064W;YIR026C;YJL138C;YJL190C;YJR063W;YKL014C;YKL021C;YKL043W;YKR059W;YKR079C;YLR106C;YLR175W;YLR186W;YLR197W;YLR249W;YLR293C;YLR384C;YLR405W;YLR449W;YMR229C;YMR260C;YMR309C;YNL112W;YNL119W;YNL182C;YNL209W;YOL041C…	CBF5;DBP2;DBP8;DUS4;ELP2;EMG1;FPR4;FUN12;GAR1;GCD1;GSP1;IKI3;IPI3;MAK11;MDN1;MNL1;NCL1;NCS2;NHP2;NIP1;NOP1;NOP12;NOP53;NOP56;NOP58;NOP6;PHD1;PUS7;PXR1;RET1;RLI1;RPA12;RPA135;RPA190;RPA43;RPC40;RPC53;RPL1A;RPO26;RPO31;RPP1A;RPS22A;RPS26B;RRP3;RRP5;SEE1;SNU13;SSB1;SSB2;TIF1;TIF11;TIF2;TIF3;TIF4631;TIF5;TIF6;TRM1;TRZ1;TSR1;URB1;UTP20;UTP22;UTP9;YEF3;YVH1
AMB treatment	11	down	GO:0043628	ncRNA 3'-end processing	35	4	0.302029	20	16.97	0.000526	YDL014W;YGR280C;YKR079C;YLR175W	CBF5;NOP1;PXR1;TRZ1
AMB treatment	11	down	GO:0034471	ncRNA 5'-end processing	36	5	0.552978	36	10.84	0.000526	YBL004W;YHR169W;YLR186W;YMR229C;YOR310C	DBP8;EMG1;NOP58;RRP5;UTP20
AMB treatment	11	down	GO:0000462	maturation of SSU-rRNA from tricistronic rRNA transcript (SSU-rRNA, 5.8S rRNA, LSU-rRNA)	37	6	0.866414	59	8.05	0.000527	YAL035W;YDL060W;YEL026W;YGR090W;YHR065C;YHR196W	FUN12;RRP3;SNU13;TSR1;UTP22;UTP9
AMB treatment	11	down	GO:0000494	box C/D snoRNA 3'-end processing	38	2	0.030721	2	Inf	0.000584	YDL014W;YGR280C	NOP1;PXR1
AMB treatment	11	down	GO:0071840	cellular component organization or biogenesis	39	55	37.5871	2447	2.08	0.000598	YAL035W;YBL004W;YBL068W;YDL014W;YDL060W;YDL208W;YDL213C;YDL229W;YDR091C;YDR312W;YDR361C;YEL026W;YER131W;YGL099W;YGR090W;YGR162W;YGR280C;YHR065C;YHR089C;YHR169W;YHR196W;YIR026C;YJR063W;YKL014C;YKL021C;YKL043W;YKR079C;YLR106C;YLR175W;YLR186W;YLR197W;YLR249W;YLR293C;YLR449W;YMR229C;YMR260C;YMR309C;YNL112W;YNL182C;YNL209W;YNL313C;YOL041C;YOL077C;YOR243C;YOR310C;YOR340C;YOR341W;YPL146C;YPL226W;YPR010C…	BCP1;BRX1;CBF5;DBP2;DBP8;EMG1;EMW1;FPR4;FUN12;GAR1;GSP1;IPI3;LSG1;MAK11;MDN1;NEW1;NHP2;NIP1;NOP1;NOP12;NOP53;NOP56;NOP58;NOP6;PHD1;PRS4;PUS7;PXR1;RLI1;RPA12;RPA135;RPA190;RPA43;RPC40;RPO26;RPS26B;RRP3;RRP5;SNU13;SSB1;SSB2;SSF2;TIF11;TIF3;TIF4631;TIF5;TIF6;TRZ1;TSR1;URB1;UTP20;UTP22;UTP9;YEF3;YVH1
AMB treatment	11	down	GO:0006189	'de novo' IMP biosynthetic process	40	3	0.138245	9	33.03	0.000656	YGL234W;YLR359W;YMR300C	ADE13;ADE4;ADE5,7
AMB treatment	11	down	GO:0002181	cytoplasmic translation	41	10	2.73417	178	4.14	0.00086	YAL035W;YDL081C;YDL229W;YER131W;YJL190C;YMR260C;YNL209W;YPL220W;YPR041W;YPR163C	FUN12;RPL1A;RPP1A;RPS22A;RPS26B;SSB1;SSB2;TIF11;TIF3;TIF5
AMB treatment	11	down	GO:0009168	purine ribonucleoside monophosphate biosynthetic process	42	5	0.645141	42	9.07	0.000947	YGL234W;YLR359W;YML022W;YMR217W;YMR300C	ADE13;ADE4;ADE5,7;APT1;GUA1
AMB treatment	11	down	GO:0046040	IMP metabolic process	43	3	0.168966	11	24.77	0.00117	YGL234W;YLR359W;YMR300C	ADE13;ADE4;ADE5,7
AMB treatment	11	down	GO:0006164	purine nucleotide biosynthetic process	44	2	0.0441246	3	136.9	0.00136	YBR084W;YKR080W	MIS1;MTD1
AMB treatment	11	down	GO:0000447	endonucleolytic cleavage in ITS1 to separate SSU-rRNA from 5.8S rRNA and LSU-rRNA from tricistronic rRNA transcript (SSU-rRNA, 5.8S rRNA, LSU-rRNA)	45	5	0.706583	46	8.18	0.00136	YBL004W;YHR169W;YLR186W;YMR229C;YOR310C	DBP8;EMG1;NOP58;RRP5;UTP20
AMB treatment	11	down	GO:0016073	snRNA metabolic process	46	4	0.414734	27	11.58	0.00145	YDL208W;YHR089C;YLR175W;YOR243C	CBF5;GAR1;NHP2;PUS7
AMB treatment	11	down	GO:0042440	pigment metabolic process	47	4	0.430094	28	11.1	0.00163	YGL234W;YKR080W;YML022W;YMR300C	ADE4;ADE5,7;APT1;MTD1
AMB treatment	11	down	GO:0006139	nucleobase-containing compound metabolic process	48	9	2.60776	242	4.1	0.00186	YBL068W;YBR084W;YDR020C;YGL234W;YKR080W;YLR359W;YML022W;YMR217W;YMR300C	ADE13;ADE4;ADE5,7;APT1;DAS2;GUA1;MIS1;MTD1;PRS4
AMB treatment	11	down	GO:0009112	nucleobase metabolic process	49	4	0.491536	32	9.5	0.00261	YGL234W;YKR080W;YML022W;YMR300C	ADE4;ADE5,7;APT1;MTD1
AMB treatment	11	down	GO:0042256	mature ribosome assembly	50	2	0.061442	4	65.42	0.00261	YPR016C;YPR041W	TIF5;TIF6
AMB treatment	11	down	GO:0051656	establishment of organelle localization	51	7	1.73574	113	4.48	0.00308	YDL229W;YDR091C;YDR361C;YGL099W;YNL209W;YPL146C;YPR016C	BCP1;LSG1;NOP53;RLI1;SSB1;SSB2;TIF6
AMB treatment	11	down	GO:0001731	formation of translation preinitiation complex	52	3	0.245768	16	15.23	0.00308	YMR260C;YMR309C;YPR163C	NIP1;TIF11;TIF3
AMB treatment	11	down	GO:0009152	purine ribonucleotide biosynthetic process	53	5	0.875549	57	6.44	0.00308	YGL234W;YLR359W;YML022W;YMR217W;YMR300C	ADE13;ADE4;ADE5,7;APT1;GUA1
AMB treatment	11	down	GO:0006730	one-carbon metabolic process	54	3	0.261129	17	14.14	0.0036	YBR084W;YKR080W;YMR189W	GCV2;MIS1;MTD1
AMB treatment	11	down	GO:0034622	cellular macromolecular complex assembly	55	16	7.26552	473	2.49	0.00361	YAL035W;YDR312W;YGL099W;YGR162W;YIR026C;YKL021C;YLR106C;YLR449W;YMR260C;YMR309C;YNL112W;YNL182C;YOL077C;YPR016C;YPR041W;YPR163C	BRX1;DBP2;FPR4;FUN12;IPI3;LSG1;MAK11;MDN1;NIP1;SSF2;TIF11;TIF3;TIF4631;TIF5;TIF6;YVH1
AMB treatment	11	down	GO:0044271	cellular nitrogen compound biosynthetic process	56	41	27.4799	1789	1.87	0.00365	YAL035W;YBL068W;YBR084W;YDL081C;YDL150W;YDL229W;YDR020C;YDR091C;YER131W;YGL234W;YGR162W;YGR200C;YHR196W;YJL138C;YJL190C;YJR063W;YKL043W;YKR059W;YKR080W;YLR249W;YLR293C;YLR359W;YLR384C;YML022W;YMR217W;YMR260C;YMR300C;YMR309C;YNL209W;YOR116C;YOR207C;YOR260W;YOR340C;YOR341W;YPL220W;YPR010C;YPR016C;YPR041W;YPR110C;YPR163C;YPR187W	ADE13;ADE4;ADE5,7;APT1;DAS2;ELP2;FUN12;GCD1;GSP1;GUA1;IKI3;MIS1;MTD1;NIP1;PHD1;PRS4;RET1;RLI1;RPA12;RPA135;RPA190;RPA43;RPC40;RPC53;RPL1A;RPO26;RPO31;RPP1A;RPS22A;RPS26B;SSB1;SSB2;TIF1;TIF11;TIF2;TIF3;TIF4631;TIF5;TIF6;UTP9;YEF3
AMB treatment	11	down	GO:0032268	regulation of cellular protein metabolic process	57	12	4.66959	304	2.86	0.00371	YAL035W;YDL081C;YDL229W;YDR091C;YGR162W;YJL138C;YKR059W;YLR449W;YMR309C;YNL209W;YOR260W;YPR041W	FPR4;FUN12;GCD1;NIP1;RLI1;RPP1A;SSB1;SSB2;TIF1;TIF2;TIF4631;TIF5
AMB treatment	11	down	GO:0051083	'de novo' cotranslational protein folding	58	2	0.0768025	5	43.6	0.00371	YDL229W;YNL209W	SSB1;SSB2
AMB treatment	11	down	GO:0000466	maturation of 5.8S rRNA from tricistronic rRNA transcript (SSU-rRNA, 5.8S rRNA, LSU-rRNA)	59	4	0.572714	39	7.97	0.0039	YKL014C;YKL021C;YLR293C;YPR016C	GSP1;MAK11;TIF6;URB1
AMB treatment	11	down	GO:0000154	rRNA modification	60	6	1.39781	91	4.75	0.00415	YDL014W;YDL208W;YLR175W;YLR186W;YLR197W;YOR243C	CBF5;EMG1;NHP2;NOP1;NOP56;PUS7
AMB treatment	11	down	GO:1990481	mRNA pseudouridine synthesis	61	2	0.092163	6	32.7	0.00524	YLR175W;YOR243C	CBF5;PUS7
AMB treatment	11	down	GO:0032447	protein urmylation	62	2	0.107524	7	26.15	0.00703	YGR200C;YNL119W	ELP2;NCS2
AMB treatment	11	down	GO:0046033	AMP metabolic process	63	2	0.107524	7	26.15	0.00703	YLR359W;YML022W	ADE13;APT1
AMB treatment	11	down	GO:0006415	translational termination	64	3	0.353292	23	9.89	0.00739	YDL229W;YDR091C;YLR249W	RLI1;SSB1;YEF3
AMB treatment	11	down	GO:0010467	gene expression	65	24	14.8147	1419	2.05	0.00894	YDL081C;YDL150W;YER131W;YGR162W;YJL138C;YJL190C;YJR063W;YKL043W;YKR059W;YLR249W;YMR260C;YMR309C;YOR116C;YOR207C;YOR260W;YOR340C;YOR341W;YPL220W;YPL226W;YPR010C;YPR041W;YPR110C;YPR163C;YPR187W	GCD1;NEW1;NIP1;PHD1;RET1;RPA12;RPA135;RPA190;RPA43;RPC40;RPC53;RPL1A;RPO26;RPO31;RPP1A;RPS22A;RPS26B;TIF1;TIF11;TIF2;TIF3;TIF4631;TIF5;YEF3
AMB treatment	12	down	GO:0034660	ncRNA metabolic process	1	14	3.49725	529	5.63	0.000146	YCR047C;YDR045C;YDR087C;YER126C;YFR001W;YGL029W;YGL246C;YGR030C;YHR070W;YHR143W-A;YKL027W;YLR051C;YML080W;YOL125W	BUD23;CGR1;DUS1;FCF2;LOC1;NSA2;POP6;RAI1;RPC10;RPC11;RRP1;TRM13;TRM5;YKL027W
AMB treatment	12	down	GO:0006396	RNA processing	2	14	4.36552	633	4.31	0.001	YCR047C;YDR087C;YER126C;YFR001W;YGL029W;YGL246C;YGR030C;YHR069C;YHR070W;YHR072W-A;YKL027W;YLR051C;YML080W;YOL125W	BUD23;CGR1;DUS1;FCF2;LOC1;NOP10;NSA2;POP6;RAI1;RRP1;RRP4;TRM13;TRM5;YKL027W
AMB treatment	12	down	GO:0090305	nucleic acid phosphodiester bond hydrolysis	3	7	1.54487	229	5.35	0.00907	YBR186W;YCR047C;YFR001W;YGR030C;YHR069C;YHR072W-A;YLR051C	BUD23;FCF2;LOC1;NOP10;PCH2;POP6;RRP4
AMB treatment	12	down	GO:0017183	peptidyl-diphthamide biosynthetic process from peptidyl-histidine	4	2	0.0482759	7	60.3	0.00907	YIL103W;YJR097W	DPH1;JJJ3
AMB treatment	14	down	GO:0000294	nuclear-transcribed mRNA catabolic process, endonucleolytic cleavage-dependent decay	1	2	0.0344828	10	79.38	0.00226	YAL033W;YBL018C	POP5;POP8
AMB treatment	14	down	GO:0034965	intronic box C/D snoRNA processing	2	2	0.0344828	10	79.38	0.00226	YAL033W;YBL018C	POP5;POP8
AMB treatment	14	down	GO:0033967	box C/D snoRNA metabolic process	3	2	0.0448276	13	57.7	0.0026	YAL033W;YBL018C	POP5;POP8
AMB treatment	14	down	GO:0042221	response to chemical	4	6	1.61034	467	4.8	0.00858	YBR244W;YCL055W;YGR271C-A;YIL008W;YKL056C;YOL002C	EFG1;GPX2;IZH2;KAR4;TMA19;URM1
AMB treatment	14	down	GO:0034599	cellular response to oxidative stress	5	3	0.348276	101	10.09	0.00858	YBR244W;YIL008W;YKL056C	GPX2;TMA19;URM1
AMB treatment	17	up	GO:0015891	siderophore transport	1	5	0.106583	8	131.08	1.68e-06	YHL040C;YHL047C;YOR381W;YOR382W;YOR383C	ARN1;ARN2;FIT2;FIT3;FRE3
AMB treatment	17	up	GO:1901678	iron coordination entity transport	2	5	0.173197	13	49.12	1.83e-05	YHL040C;YHL047C;YOR381W;YOR382W;YOR383C	ARN1;ARN2;FIT2;FIT3;FRE3
AMB treatment	17	up	GO:0055065	metal ion homeostasis	3	8	1.30564	98	7.16	0.000965	YBR024W;YHL040C;YHL047C;YKL220C;YOR316C;YOR381W;YOR382W;YOR383C	ARN1;ARN2;COT1;FIT2;FIT3;FRE2;FRE3;SCO2
AMB treatment	17	up	GO:0055072	iron ion homeostasis	4	6	0.666144	50	10.79	0.000965	YHL040C;YHL047C;YKL220C;YOR381W;YOR382W;YOR383C	ARN1;ARN2;FIT2;FIT3;FRE2;FRE3
AMB treatment	17	up	GO:0000196	MAPK cascade involved in cell wall organization or biogenesis	5	3	0.119906	9	38.35	0.003	YDR490C;YLR362W;YOR208W	PKH1;PTP2;STE11
AMB treatment	17	up	GO:0030163	protein catabolic process	6	12	3.70376	278	3.73	0.00389	YDR330W;YGL141W;YGL227W;YIL007C;YIL017C;YKL100C;YKR098C;YMR304W;YNL045W;YNL159C;YOR042W;YOR124C	ASI2;CUE5;HUL5;LAP2;NAS2;UBP11;UBP15;UBP2;UBX5;VID28;VID30;YKL100C
AMB treatment	17	up	GO:0051603	proteolysis involved in cellular protein catabolic process	7	11	3.34404	251	3.75	0.00537	YDR330W;YGL141W;YGL227W;YIL007C;YIL017C;YKL100C;YKR098C;YMR304W;YNL159C;YOR042W;YOR124C	ASI2;CUE5;HUL5;NAS2;UBP11;UBP15;UBP2;UBX5;VID28;VID30;YKL100C
AMB treatment	17	up	GO:0050801	ion homeostasis	8	8	1.95846	147	4.6	0.00689	YBR024W;YHL040C;YHL047C;YKL220C;YOR316C;YOR381W;YOR382W;YOR383C	ARN1;ARN2;COT1;FIT2;FIT3;FRE2;FRE3;SCO2
AMB treatment	17	up	GO:0000147	actin cortical patch assembly	9	3	0.18652	14	20.9	0.00689	YBR108W;YCR088W;YLR206W	ABP1;AIM3;ENT2
AMB treatment	17	up	GO:0065007	biological regulation	10	38	24.1011	1809	2.07	0.00702	YAL017W;YBR024W;YBR059C;YBR108W;YBR150C;YCL051W;YCR004C;YCR088W;YDL106C;YDR099W;YDR293C;YDR490C;YDR512C;YGL141W;YGL146C;YGL181W;YGL197W;YGL227W;YHL040C;YHL047C;YIL010W;YIL017C;YJR065C;YKL220C;YLR362W;YMR068W;YMR104C;YMR258C;YMR304W;YNL241C;YOR124C;YOR208W;YOR316C;YOR381W;YOR382W;YOR383C;YPL236C;YPR072W	ABP1;AIM3;AKL1;ARN1;ARN2;ARP3;AVO2;BMH2;COT1;DOT5;EMI1;ENV7;FIT2;FIT3;FRE2;FRE3;GTS1;HUL5;LRE1;MDS3;NOT5;PHO2;PKH1;PSK1;PTP2;ROY1;RRT6;SCO2;SSD1;STE11;TBS1;UBP15;UBP2;VID28;VID30;YCP4;YPK2;ZWF1
AMB treatment	17	up	GO:0006112	energy reserve metabolic process	11	4	0.452978	34	10.31	0.00702	YAL017W;YDR099W;YPR160W;YPR184W	BMH2;GDB1;GPH1;PSK1
AMB treatment	17	up	GO:0006511	ubiquitin-dependent protein catabolic process	12	10	3.11755	234	3.61	0.00702	YDR330W;YGL141W;YGL227W;YIL007C;YIL017C;YKR098C;YMR304W;YNL159C;YOR042W;YOR124C	ASI2;CUE5;HUL5;NAS2;UBP11;UBP15;UBP2;UBX5;VID28;VID30
AMB treatment	17	up	GO:0045912	negative regulation of carbohydrate metabolic process	13	3	0.226489	17	16.41	0.00866	YAL017W;YGL227W;YIL017C	PSK1;VID28;VID30
AMB treatment	18	up	GO:0016053	organic acid biosynthetic process	1	9	2.25909	203	4.58	0.00931	YFL030W;YFR025C;YGL154C;YGL184C;YLR239C;YMR210W;YOL064C;YOR221C;YPR067W	AGX1;HIS2;ISA2;LIP2;LYS5;MCT1;MET22;STR3;YMR210W
AMB treatment	18	up	GO:0044281	small molecule metabolic process	2	20	9.27006	833	2.65	0.00931	YBR006W;YDR533C;YEL039C;YFL030W;YFR025C;YGL154C;YGL184C;YHR202W;YIL111W;YKL218C;YLR164W;YLR239C;YLR290C;YML054C;YMR210W;YNR034W;YOL064C;YOL164W;YOR221C;YPR067W	AGX1;BDS1;COX5B;CYB2;CYC7;HIS2;HSP31;ISA2;LIP2;LYS5;MCT1;MET22;SOL1;SRY1;STR3;UGA2;YHR202W;YLR164W;YLR290C;YMR210W
AMB treatment	18	up	GO:0019752	carboxylic acid metabolic process	3	13	4.79639	431	3.16	0.00933	YBR006W;YDR533C;YFL030W;YFR025C;YGL154C;YGL184C;YKL218C;YLR239C;YML054C;YMR210W;YOL064C;YOR221C;YPR067W	AGX1;CYB2;HIS2;HSP31;ISA2;LIP2;LYS5;MCT1;MET22;SRY1;STR3;UGA2;YMR210W
AMB treatment	20	up	GO:0044283	small molecule biosynthetic process	1	27	5.57269	304	6.5	2.88e-10	YBR145W;YBR166C;YDL066W;YDR034C;YDR158W;YDR354W;YER069W;YGL026C;YGL125W;YGR202C;YHR018C;YIR034C;YJL071W;YJL088W;YJL089W;YJR025C;YJR130C;YKL211C;YKR097W;YLR027C;YLR168C;YLR193C;YMR062C;YMR272C;YNL104C;YNR050C;YOR130C	AAT2;ADH5;ARG2;ARG3;ARG4;ARG5,6;ARG7;BNA1;HOM2;IDP1;LEU4;LYS1;LYS14;LYS9;MET13;ORT1;PCK1;PCT1;SCS7;SIP4;STR2;TRP3;TRP4;TRP5;TYR1;UPS1;UPS2
AMB treatment	20	up	GO:0046394	carboxylic acid biosynthetic process	2	20	3.30511	178	7.85	2.59e-09	YBR166C;YDR034C;YDR158W;YDR354W;YER069W;YGL026C;YGL125W;YHR018C;YIR034C;YJL071W;YJL088W;YJR130C;YKL211C;YLL027W;YMR062C;YMR272C;YNL104C;YNR050C;YNR058W;YOR130C	ARG2;ARG3;ARG4;ARG5,6;ARG7;BIO3;HOM2;ISA1;LEU4;LYS1;LYS14;LYS9;MET13;ORT1;SCS7;STR2;TRP3;TRP4;TRP5;TYR1
AMB treatment	20	up	GO:0043436	oxoacid metabolic process	3	31	8.54765	447	4.78	4.02e-09	YBR145W;YBR166C;YDL066W;YDL170W;YDR034C;YDR158W;YDR354W;YER024W;YER040W;YER069W;YGL026C;YGL125W;YGR267C;YHR018C;YIL160C;YIR034C;YJL071W;YJL088W;YJR025C;YJR130C;YKL148C;YKL211C;YLL027W;YLL041C;YLR027C;YMR062C;YMR272C;YNL104C;YNR050C;YNR058W;YOR130C	AAT2;ADH5;ARG2;ARG3;ARG4;ARG5,6;ARG7;BIO3;BNA1;FOL2;GLN3;HOM2;IDP1;ISA1;LEU4;LYS1;LYS14;LYS9;MET13;ORT1;POT1;SCS7;SDH1;SDH2;STR2;TRP3;TRP4;TRP5;TYR1;UGA3;YAT2
AMB treatment	20	up	GO:0006520	cellular amino acid metabolic process	4	18	4.36402	237	5	5.67e-06	YBR145W;YDL066W;YDL170W;YDR034C;YDR158W;YER069W;YGL125W;YGR267C;YHR018C;YIR034C;YJL071W;YJL088W;YJR130C;YLR027C;YMR062C;YNL104C;YNR050C;YOR130C	AAT2;ADH5;ARG2;ARG3;ARG4;ARG5,6;ARG7;FOL2;HOM2;IDP1;LEU4;LYS1;LYS14;LYS9;MET13;ORT1;STR2;UGA3
AMB treatment	20	up	GO:0006526	arginine biosynthetic process	5	5	0.227622	12	38.49	2.9e-05	YER069W;YJL071W;YJL088W;YMR062C;YOR130C	ARG2;ARG3;ARG5,6;ARG7;ORT1
AMB treatment	20	up	GO:1901564	organonitrogen compound metabolic process	6	10	1.65531	100	7.35	6.97e-05	YCR020C;YEL024W;YER024W;YFR033C;YGL224C;YJR010C-A;YKL148C;YMR272C;YOR065W;YPR191W	CYT1;PET18;QCR2;QCR6;RIP1;SCS7;SDH1;SDT1;SPC1;YAT2
AMB treatment	20	up	GO:0009308	amine metabolic process	7	8	1.10909	58	8.71	0.000157	YDR034C;YDR354W;YGL026C;YGR202C;YJR025C;YKL211C;YLR168C;YLR193C	BNA1;LYS14;PCT1;TRP3;TRP4;TRP5;UPS1;UPS2
AMB treatment	20	up	GO:0009064	glutamine family amino acid metabolic process	8	8	1.2047	63	7.91	0.000257	YDL066W;YER069W;YHR018C;YJL071W;YJL088W;YKL211C;YMR062C;YOR130C	ARG2;ARG3;ARG4;ARG5,6;ARG7;IDP1;ORT1;TRP3
AMB treatment	20	up	GO:0006592	ornithine biosynthetic process	9	3	0.076489	4	157.74	0.000269	YER069W;YJL071W;YMR062C	ARG2;ARG5,6;ARG7
AMB treatment	20	up	GO:0006122	mitochondrial electron transport, ubiquinol to cytochrome c	10	4	0.210345	11	30.27	0.000341	YEL024W;YFR033C;YOR065W;YPR191W	CYT1;QCR2;QCR6;RIP1
AMB treatment	20	up	GO:0055114	oxidation-reduction process	11	16	5.11348	287	3.63	0.000343	YBR035C;YBR166C;YBR256C;YDR158W;YEL047C;YER069W;YER174C;YGL125W;YGR029W;YIL160C;YIR034C;YJR025C;YJR155W;YKR066C;YMR272C;YNR050C	AAD10;ARG5,6;BNA1;CCP1;ERV1;GRX4;HOM2;LYS1;LYS9;MET13;PDX3;POT1;RIB5;SCS7;TYR1;YEL047C
AMB treatment	20	up	GO:0000162	tryptophan biosynthetic process	12	3	0.0956113	5	78.86	0.000459	YDR354W;YGL026C;YKL211C	TRP3;TRP4;TRP5
AMB treatment	20	up	GO:0042435	indole-containing compound biosynthetic process	13	3	0.0956113	5	78.86	0.000459	YDR354W;YGL026C;YKL211C	TRP3;TRP4;TRP5
AMB treatment	20	up	GO:0006767	water-soluble vitamin metabolic process	14	7	1.07085	56	7.71	0.000539	YBR035C;YBR256C;YCR020C;YDR487C;YGR267C;YLL027W;YNR058W	BIO3;FOL2;ISA1;PDX3;PET18;RIB3;RIB5
AMB treatment	20	up	GO:0006553	lysine metabolic process	15	4	0.267712	14	21.18	0.000632	YDR034C;YDR158W;YIR034C;YNR050C	HOM2;LYS1;LYS14;LYS9
AMB treatment	20	up	GO:0009072	aromatic amino acid family metabolic process	16	5	0.497179	26	12.69	0.000632	YBR166C;YDR354W;YGL026C;YJR025C;YKL211C	BNA1;TRP3;TRP4;TRP5;TYR1
AMB treatment	20	up	GO:0015980	energy derivation by oxidation of organic compounds	17	11	2.86834	150	4.36	0.000664	YBR145W;YDL066W;YDL174C;YDR487C;YEL024W;YFR033C;YHR047C;YKL148C;YLL041C;YOR065W;YPR191W	AAP1;ADH5;CYT1;DLD1;IDP1;QCR2;QCR6;RIB3;RIP1;SDH1;SDH2
AMB treatment	20	up	GO:0042773	ATP synthesis coupled electron transport	18	5	0.516301	27	12.11	0.000679	YEL024W;YFR033C;YKL148C;YOR065W;YPR191W	CYT1;QCR2;QCR6;RIP1;SDH1
AMB treatment	20	up	GO:0006586	indolalkylamine metabolic process	19	4	0.286834	15	19.25	0.000699	YDR354W;YGL026C;YJR025C;YKL211C	BNA1;TRP3;TRP4;TRP5
AMB treatment	20	up	GO:1901607	alpha-amino acid biosynthetic process	20	7	1.22491	71	6.59	0.000905	YBR166C;YDL066W;YGR267C;YHR018C;YJL088W;YNL104C;YOR130C	ARG3;ARG4;FOL2;IDP1;LEU4;ORT1;TYR1
AMB treatment	20	up	GO:0022900	electron transport chain	21	5	0.573668	30	10.65	0.000981	YEL024W;YFR033C;YKL148C;YOR065W;YPR191W	CYT1;QCR2;QCR6;RIP1;SDH1
AMB treatment	20	up	GO:0009110	vitamin biosynthetic process	22	6	0.994357	52	6.99	0.00175	YBR035C;YBR256C;YDR487C;YGR267C;YLL027W;YNR058W	BIO3;FOL2;ISA1;PDX3;RIB3;RIB5
AMB treatment	20	up	GO:0044281	small molecule metabolic process	23	17	7.04731	477	2.81	0.00198	YCR020C;YDL170W;YDR481C;YEL024W;YER024W;YER040W;YFR033C;YGL059W;YGL224C;YIL160C;YKL148C;YLL041C;YNL129W;YOR065W;YPL036W;YPL188W;YPR191W	CYT1;GLN3;NRK1;PET18;PHO8;PKP2;PMA2;POS5;POT1;QCR2;QCR6;RIP1;SDH1;SDH2;SDT1;UGA3;YAT2
AMB treatment	20	up	GO:0042401	cellular biogenic amine biosynthetic process	24	3	0.1721	9	26.27	0.00198	YDR354W;YGL026C;YKL211C	TRP3;TRP4;TRP5
AMB treatment	20	up	GO:0016226	iron-sulfur cluster assembly	25	4	0.42069	22	11.75	0.00257	YHR122W;YLL027W;YNL240C;YPL135W	ISA1;ISU1;NAR1;YHR122W
AMB treatment	20	up	GO:0046034	ATP metabolic process	26	7	1.74013	91	4.47	0.00565	YBR145W;YEL024W;YFR033C;YKL148C;YOR065W;YPL036W;YPR191W	ADH5;CYT1;PMA2;QCR2;QCR6;RIP1;SDH1
AMB treatment	20	up	GO:0044763	single-organism cellular process	27	60	45.736	2907	1.93	0.00565	YBR045C;YBR148W;YBR166C;YBR262C;YBR297W;YCR020C;YDL170W;YDR034C;YDR158W;YDR170W-A;YDR185C;YDR260C;YDR354W;YDR481C;YER024W;YER040W;YER069W;YER174C;YER176W;YGL026C;YGL125W;YGL224C;YGR202C;YGR288W;YHR018C;YHR029C;YHR122W;YIL146C;YIL160C;YIL165C;YIR034C;YJL071W;YJL072C;YJL088W;YJL089W;YJR025C;YJR112W;YJR130C;YJR155W;YKL211C;YKR066C;YLR010C;YLR027C;YLR168C;YLR193C;YMR062C;YMR063W;YMR251W-A;YMR272C;YNL…	AAD10;AAT2;AIM5;ARG2;ARG3;ARG4;ARG5,6;ARG7;ATG32;BNA1;CAM1;CCP1;ECM32;GIP1;GLN3;GRX4;HOM2;HOR7;ISU1;LEU4;LYS1;LYS14;LYS9;MAL13;MAL33;MET13;NNF1;NRK1;ORT1;PCT1;PET18;PGA1;PHO8;POS5;POT1;PSF2;RHO5;RIM9;SCS7;SDT1;SGF11;SIP4;SPO21;STR2;SWM1;TEN1;TRP3;TRP4;TRP5;TY1A-DR2;TYR1;UGA3;UPS1;UPS2;UPS3;YAT2;YHI9;YHR122W;YIL165C;YSW1
AMB treatment	20	up	GO:0009060	aerobic respiration	28	5	0.899386	48	6.31	0.00614	YDL174C;YDR487C;YEL024W;YFR033C;YPR191W	DLD1;QCR2;QCR6;RIB3;RIP1
AMB treatment	20	up	GO:0015976	carbon utilization	29	2	0.076489	4	52.13	0.00659	YGL059W;YNL036W	NCE103;PKP2
AMB treatment	20	up	GO:0009144	purine nucleoside triphosphate metabolic process	30	7	1.85486	97	4.17	0.00731	YBR145W;YEL024W;YFR033C;YKL148C;YOR065W;YPL036W;YPR191W	ADH5;CYT1;PMA2;QCR2;QCR6;RIP1;SDH1
AMB treatment	20	up	GO:0055085	transmembrane transport	31	17	8.05047	421	2.35	0.00735	YBR147W;YCR023C;YDL054C;YDL198C;YDR046C;YDR342C;YEL024W;YFR033C;YGL162W;YGR029W;YGR239C;YLL055W;YLR152C;YNL125C;YOL044W;YOL119C;YPL036W	BAP3;ERV1;ESBP6;GGC1;HXT7;MCH1;MCH4;PEX15;PEX21;PMA2;QCR6;RIP1;RTC2;SUT1;YCR023C;YCT1;YLR152C
AMB treatment	20	up	GO:0009199	ribonucleoside triphosphate metabolic process	32	7	1.8931	99	4.08	0.0077	YBR145W;YEL024W;YFR033C;YKL148C;YOR065W;YPL036W;YPR191W	ADH5;CYT1;PMA2;QCR2;QCR6;RIP1;SDH1
AMB treatment	20	up	GO:0009067	aspartate family amino acid biosynthetic process	33	3	0.297651	16	12.47	0.00803	YDR034C;YIR034C;YNR050C	LYS1;LYS14;LYS9
AMB treatment	21	up	GO:0006733	oxidoreduction coenzyme metabolic process	1	8	1.26959	100	7.39	0.00124	YEL041W;YFR053C;YGL037C;YGR255C;YLR345W;YMR315W;YNL200C;YOR374W	ALD4;COQ6;HXK1;PNC1;YEF1;YLR345W;YMR315W;YNL200C
AMB treatment	21	up	GO:0071211	protein targeting to vacuole involved in autophagy	2	2	0.0253918	2	Inf	0.00233	YBL078C;YOL083W	ATG34;ATG8
AMB treatment	21	up	GO:0072524	pyridine-containing compound metabolic process	3	7	1.21687	97	6.61	0.00233	YEL041W;YFR053C;YGL037C;YLR345W;YMR315W;YNL200C;YOR374W	ALD4;HXK1;PNC1;YEF1;YLR345W;YMR315W;YNL200C
AMB treatment	21	up	GO:1901575	organic substance catabolic process	4	20	8.76626	699	2.76	0.00258	YBR204C;YBR280C;YEL012W;YFR017C;YFR044C;YFR053C;YGR194C;YIL097W;YJL060W;YJR036C;YLR136C;YLR270W;YLR345W;YMR110C;YMR184W;YMR250W;YNL239W;YOL082W;YPL123C;YPL154C	ADD37;ATG19;BNA3;DCS1;DUG1;FYV10;GAD1;HFD1;HUL4;HXK1;IGD1;LAP3;LDH1;PEP4;RNY1;SAF1;TIS11;UBC8;XKS1;YLR345W
AMB treatment	21	up	GO:0046496	nicotinamide nucleotide metabolic process	5	6	1.06646	84	6.38	0.00389	YEL041W;YFR053C;YLR345W;YMR315W;YNL200C;YOR374W	ALD4;HXK1;YEF1;YLR345W;YMR315W;YNL200C
AMB treatment	21	up	GO:0046835	carbohydrate phosphorylation	6	3	0.177743	14	21.99	0.00389	YFR053C;YGR194C;YLR345W	HXK1;XKS1;YLR345W
AMB treatment	21	up	GO:0045912	negative regulation of carbohydrate metabolic process	7	3	0.215831	17	17.27	0.00606	YEL012W;YFR017C;YIL097W	FYV10;IGD1;UBC8
AMB treatment	21	up	GO:0006740	NADPH regeneration	8	2	0.0634796	5	53.13	0.00699	YMR315W;YOR374W	ALD4;YMR315W
AMB treatment	21	up	GO:0006000	fructose metabolic process	9	2	0.0761755	6	39.84	0.00924	YFR053C;YLR345W	HXK1;YLR345W
AMB treatment	22	up	GO:0005978	glycogen biosynthetic process	1	7	0.345611	21	31.94	1.6e-06	YEL011W;YFR015C;YIL045W;YKL035W;YLR258W;YMR105C;YOR178C	GAC1;GLC3;GSY1;GSY2;PGM2;PIG2;UGP1
AMB treatment	22	up	GO:0006112	energy reserve metabolic process	2	8	0.559561	34	19.82	1.62e-06	YEL011W;YER054C;YFR015C;YIL045W;YKL035W;YLR258W;YMR105C;YOR178C	GAC1;GIP2;GLC3;GSY1;GSY2;PGM2;PIG2;UGP1
AMB treatment	22	up	GO:0006073	cellular glucan metabolic process	3	8	0.872257	53	11.42	2.9e-05	YEL011W;YER054C;YFR015C;YIL045W;YKL035W;YLR258W;YMR105C;YOR178C	GAC1;GIP2;GLC3;GSY1;GSY2;PGM2;PIG2;UGP1
AMB treatment	22	up	GO:0005992	trehalose biosynthetic process	4	4	0.115204	7	82.8	2.9e-05	YBR126C;YDR074W;YKL035W;YMR105C	PGM2;TPS1;TPS2;UGP1
AMB treatment	22	up	GO:0009312	oligosaccharide biosynthetic process	5	4	0.115204	7	82.8	2.9e-05	YBR126C;YDR074W;YKL035W;YMR105C	PGM2;TPS1;TPS2;UGP1
AMB treatment	22	up	GO:0033692	cellular polysaccharide biosynthetic process	6	7	0.822884	50	10.35	0.000154	YEL011W;YFR015C;YIL045W;YKL035W;YLR258W;YMR105C;YOR178C	GAC1;GLC3;GSY1;GSY2;PGM2;PIG2;UGP1
AMB treatment	22	up	GO:0005976	polysaccharide metabolic process	7	8	1.2837	78	7.31	0.00033	YEL011W;YER054C;YFR015C;YIL045W;YKL035W;YLR258W;YMR105C;YOR178C	GAC1;GIP2;GLC3;GSY1;GSY2;PGM2;PIG2;UGP1
AMB treatment	22	up	GO:0006091	generation of precursor metabolites and energy	8	12	3.02821	184	4.58	0.000336	YCL040W;YEL011W;YER054C;YFR015C;YFR049W;YGR244C;YIL045W;YKL035W;YLR258W;YML120C;YMR105C;YOR178C	GAC1;GIP2;GLC3;GLK1;GSY1;GSY2;LSC2;NDI1;PGM2;PIG2;UGP1;YMR31
AMB treatment	22	up	GO:0005984	disaccharide metabolic process	9	6	0.806426	49	8.78	0.000934	YBR126C;YDR074W;YGR289C;YKL035W;YMR105C;YPR026W	ATH1;MAL11;PGM2;TPS1;TPS2;UGP1
AMB treatment	22	up	GO:0044723	single-organism carbohydrate metabolic process	10	9	2.35876	153	4.3	0.00335	YBR126C;YDR074W;YEL011W;YER054C;YFR015C;YKL035W;YLR258W;YOL032W;YOR178C	GAC1;GIP2;GLC3;GSY1;GSY2;OPI10;TPS1;TPS2;UGP1
AMB treatment	22	up	GO:0010737	protein kinase A signaling	11	2	0.049373	3	121.83	0.00449	YJL164C;YPL203W	TPK1;TPK2
AMB treatment	22	up	GO:0071465	cellular response to desiccation	12	2	0.0658307	4	60.9	0.00814	YBR126C;YPR026W	ATH1;TPS1
AMB treatment	22	up	GO:0006878	cellular copper ion homeostasis	13	3	0.246865	15	15.35	0.00814	YBR037C;YER053C;YHR175W	CTR2;PIC2;SCO1
AMB treatment	24	up	GO:0006811	ion transport	1	19	4.0627	324	6.12	6.94e-07	YCL038C;YDR040C;YEL063C;YEL065W;YGR121C;YGR125W;YHL016C;YIL114C;YIL121W;YJR152W;YKR039W;YMR058W;YMR246W;YNL101W;YNL142W;YNL270C;YOR348C;YPL265W;YPR194C	ALP1;ATG22;AVT4;CAN1;DAL5;DIP5;DUR3;ENA1;FAA4;FET3;GAP1;MEP1;MEP2;OPT2;POR2;PUT4;QDR2;SIT1;YGR125W
AMB treatment	24	up	GO:0003333	amino acid transmembrane transport	2	7	0.401254	32	24.07	3.27e-06	YCL038C;YEL063C;YKR039W;YNL101W;YNL270C;YOR348C;YPL265W	ALP1;ATG22;AVT4;CAN1;DIP5;GAP1;PUT4
AMB treatment	24	up	GO:0046942	carboxylic acid transport	3	9	1.00313	80	11.12	1.22e-05	YCL038C;YEL063C;YJR152W;YKR039W;YMR246W;YNL101W;YNL270C;YOR348C;YPL265W	ALP1;ATG22;AVT4;CAN1;DAL5;DIP5;FAA4;GAP1;PUT4
AMB treatment	24	up	GO:0055085	transmembrane transport	4	18	4.81421	403	4.76	1.28e-05	YDR040C;YEL063C;YEL065W;YGR121C;YGR125W;YHL016C;YIL114C;YJR152W;YKR039W;YLL052C;YMR058W;YNL142W;YNL183C;YNL270C;YOR348C;YPL112C;YPL265W;YPR194C	ALP1;AQY2;CAN1;DAL5;DIP5;DUR3;ENA1;FET3;GAP1;MEP1;MEP2;NPR1;OPT2;PEX25;POR2;PUT4;SIT1;YGR125W
AMB treatment	24	up	GO:0071705	nitrogen compound transport	5	14	3.33542	266	5.09	5.81e-05	YCL038C;YEL063C;YGR121C;YHL016C;YIL114C;YJR152W;YKR039W;YKR093W;YNL101W;YNL142W;YNL270C;YOR348C;YPL265W;YPR194C	ALP1;ATG22;AVT4;CAN1;DAL5;DIP5;DUR3;GAP1;MEP1;MEP2;OPT2;POR2;PTR2;PUT4
AMB treatment	24	up	GO:0044270	cellular nitrogen compound catabolic process	6	9	2.34483	187	4.36	0.00566	YGR122W;YHL016C;YIR027C;YIR031C;YIR032C;YLR134W;YNL251C;YOL123W;YPR111W	DAL1;DAL3;DAL7;DBF20;DUR3;HRP1;NRD1;PDC5;YGR122W
AMB treatment	24	up	GO:0042939	tripeptide transport	7	2	0.0501567	4	80.74	0.00768	YJR152W;YKR093W	DAL5;PTR2
AMB treatment	24	up	GO:0072488	ammonium transmembrane transport	8	2	0.0501567	4	80.74	0.00768	YGR121C;YNL142W	MEP1;MEP2
AMB treatment	25	up	GO:0016053	organic acid biosynthetic process	1	41	3.65909	203	20.87	1.56e-31	YBR115C;YBR248C;YBR249C;YCL009C;YCL030C;YCR053W;YDL131W;YDL171C;YDL182W;YDR035W;YDR127W;YDR234W;YEL046C;YER052C;YER055C;YER073W;YER086W;YER090W;YGL148W;YGL202W;YGR124W;YHR025W;YHR137W;YHR208W;YIL094C;YIL116W;YJL200C;YJR016C;YJR109C;YLR142W;YLR355C;YMR108W;YNR057C;YOL140W;YOR108W;YOR202W;YOR303W;YOR323C;YPL273W;YPR035W;YPR145W	ACO2;ALD5;ARG8;ARO1;ARO2;ARO3;ARO4;ARO8;ARO9;ASN1;ASN2;BAT1;BIO4;CPA1;CPA2;GLN1;GLT1;GLY1;HIS1;HIS3;HIS4;HIS5;HIS7;HOM3;ILV1;ILV2;ILV3;ILV5;ILV6;LEU9;LYS12;LYS2;LYS20;LYS21;LYS4;PRO2;PUT1;SAM4;THR1;THR4;TRP2
AMB treatment	25	up	GO:0008652	cellular amino acid biosynthetic process	2	33	2.20877	129	27.87	1.47e-29	YBR115C;YBR248C;YCL009C;YCL030C;YCR053W;YDL131W;YDL171C;YDL182W;YDR234W;YEL046C;YER052C;YER055C;YER086W;YGR124W;YHR025W;YHR137W;YHR208W;YIL094C;YIL116W;YJL200C;YJR016C;YJR109C;YLR142W;YLR355C;YMR108W;YOL140W;YOR108W;YOR202W;YOR303W;YOR323C;YPL273W;YPR035W;YPR145W	ACO2;ARG8;ARO9;ASN1;ASN2;BAT1;CPA1;CPA2;GLN1;GLT1;GLY1;HIS1;HIS3;HIS4;HIS5;HIS7;HOM3;ILV1;ILV2;ILV3;ILV5;ILV6;LEU9;LYS12;LYS2;LYS20;LYS21;LYS4;PRO2;PUT1;SAM4;THR1;THR4
AMB treatment	25	up	GO:0043436	oxoacid metabolic process	3	52	8.05721	447	12.27	3.71e-29	YBL076C;YBR115C;YBR208C;YBR218C;YBR248C;YBR249C;YCL009C;YCL030C;YCR053W;YDL131W;YDL171C;YDL182W;YDR035W;YDR127W;YDR234W;YDR341C;YEL046C;YER052C;YER055C;YER073W;YER086W;YER090W;YGL148W;YGL202W;YGR124W;YGR185C;YHR019C;YHR025W;YHR137W;YHR208W;YIL094C;YIL116W;YJL200C;YJR016C;YJR109C;YLL018C;YLR142W;YLR355C;YMR108W;YNL229C;YNL311C;YNR013C;YNR057C;YOL140W;YOR108W;YOR202W;YOR303W;YOR323C;YPL111W;YPL273W…	ACO2;ALD5;ARG8;ARO1;ARO2;ARO3;ARO4;ARO8;ARO9;ASN1;ASN2;BAT1;BIO4;CAR1;CPA1;CPA2;DED81;DPS1;DUR1,2;GLN1;GLT1;GLY1;HIS1;HIS3;HIS4;HIS5;HIS7;HOM3;ILS1;ILV1;ILV2;ILV3;ILV5;ILV6;LEU9;LYS12;LYS2;LYS20;LYS21;LYS4;PHO91;PRO2;PUT1;PYC2;SAM4;SKP2;THR1;THR4;TRP2;TYS1;URE2;YDR341C
AMB treatment	25	up	GO:0044281	small molecule metabolic process	4	50	12.0809	706	7.34	2.71e-19	YBL076C;YBR105C;YBR115C;YBR218C;YBR248C;YBR249C;YCL009C;YCL030C;YCR053W;YDL131W;YDL171C;YDL182W;YDR035W;YDR127W;YDR234W;YDR341C;YDR531W;YER052C;YER055C;YER070W;YER090W;YGL148W;YGL202W;YGR124W;YGR180C;YGR185C;YHR019C;YHR025W;YHR216W;YIL094C;YIL116W;YJL026W;YJL200C;YJR016C;YJR109C;YLL018C;YLR355C;YMR108W;YNL229C;YNL311C;YNR013C;YNR057C;YOL140W;YOR108W;YOR202W;YOR303W;YOR323C;YPL273W;YPR035W;YPR145W	ACO2;ARG8;ARO1;ARO2;ARO3;ARO4;ARO8;ASN1;ASN2;BIO4;CAB1;CPA1;CPA2;DED81;DPS1;GLN1;GLT1;HIS1;HIS3;HIS4;HIS5;HIS7;HOM3;ILS1;ILV2;ILV3;ILV5;ILV6;IMD2;LEU9;LYS12;LYS2;LYS20;LYS21;LYS4;PHO91;PRO2;PYC2;RNR1;RNR2;RNR4;SAM4;SKP2;THR1;THR4;TRP2;TYS1;URE2;VID24;YDR341C
AMB treatment	25	up	GO:0044711	single-organism biosynthetic process	5	50	16.2985	912	4.9	1.52e-13	YBR105C;YBR115C;YBR218C;YBR248C;YBR249C;YCL009C;YCL030C;YCR053W;YDL131W;YDL171C;YDL182W;YDR035W;YDR127W;YDR234W;YDR531W;YEL046C;YER052C;YER055C;YER070W;YER073W;YER086W;YER090W;YGL148W;YGL202W;YGR124W;YGR180C;YHR025W;YHR137W;YHR208W;YHR216W;YIL094C;YIL116W;YJL026W;YJL200C;YJR016C;YJR109C;YKR053C;YLR142W;YLR355C;YMR108W;YNR057C;YOL027C;YOL140W;YOR108W;YOR202W;YOR303W;YOR323C;YPL273W;YPR035W;YPR145W	ACO2;ALD5;ARG8;ARO1;ARO2;ARO3;ARO4;ARO8;ARO9;ASN1;ASN2;BAT1;BIO4;CAB1;CPA1;CPA2;GLN1;GLT1;GLY1;HIS1;HIS3;HIS4;HIS5;HIS7;HOM3;ILV1;ILV2;ILV3;ILV5;ILV6;IMD2;LEU9;LYS12;LYS2;LYS20;LYS21;LYS4;MDM38;PRO2;PUT1;PYC2;RNR1;RNR2;RNR4;SAM4;THR1;THR4;TRP2;VID24;YSR3
AMB treatment	25	up	GO:0009067	aspartate family amino acid biosynthetic process	6	8	0.238448	14	83.03	1.61e-10	YBR115C;YDL131W;YDL182W;YDR234W;YGR124W;YIL094C;YJL200C;YPR145W	ACO2;ASN1;ASN2;LYS12;LYS2;LYS20;LYS21;LYS4
AMB treatment	25	up	GO:0006553	lysine metabolic process	7	8	0.252351	14	77.99	2.19e-10	YBR115C;YDL131W;YDL182W;YDR234W;YER052C;YGL202W;YIL094C;YJL200C	ACO2;ARO8;HOM3;LYS12;LYS2;LYS20;LYS21;LYS4
AMB treatment	25	up	GO:1901605	alpha-amino acid metabolic process	8	14	1.34863	92	14.05	3.06e-10	YBR208C;YBR248C;YCL030C;YDL171C;YER055C;YER090W;YIL116W;YJR109C;YOL140W;YOR108W;YOR202W;YOR303W;YOR323C;YPR035W	ARG8;CPA1;CPA2;DUR1,2;GLN1;GLT1;HIS1;HIS3;HIS4;HIS5;HIS7;LEU9;PRO2;TRP2
AMB treatment	25	up	GO:0019878	lysine biosynthetic process via aminoadipic acid	9	7	0.198276	11	101.45	1.14e-09	YBR115C;YDL131W;YDL182W;YDR234W;YGL202W;YIL094C;YJL200C	ACO2;ARO8;LYS12;LYS2;LYS20;LYS21;LYS4
AMB treatment	25	up	GO:0009097	isoleucine biosynthetic process	10	6	0.180251	10	86.16	3.81e-08	YCL009C;YER086W;YHR208W;YJR016C;YLR355C;YMR108W	BAT1;ILV1;ILV2;ILV3;ILV5;ILV6
AMB treatment	25	up	GO:0009099	valine biosynthetic process	11	5	0.10815	6	284.73	6e-08	YCL009C;YHR208W;YJR016C;YLR355C;YMR108W	BAT1;ILV2;ILV3;ILV5;ILV6
AMB treatment	25	up	GO:0044763	single-organism cellular process	12	78	51.2029	3082	3.53	9.88e-08	YBL076C;YBR105C;YBR114W;YBR115C;YBR208C;YBR218C;YBR248C;YBR249C;YBR250W;YCL009C;YCL030C;YCR053W;YDL131W;YDL171C;YDL182W;YDR035W;YDR126W;YDR127W;YDR151C;YDR234W;YDR256C;YDR341C;YDR531W;YEL046C;YER052C;YER055C;YER070W;YER073W;YER086W;YER090W;YGL056C;YGL148W;YGL158W;YGL163C;YGL202W;YGR124W;YGR180C;YGR185C;YHR019C;YHR025W;YHR071W;YHR137W;YHR208W;YHR216W;YIL094C;YIL116W;YJL026W;YJL110C;YJL200C;YJR016C…	ACO2;ALD5;ARG8;ARO1;ARO2;ARO3;ARO4;ARO8;ARO9;ASN1;ASN2;BAT1;BIO4;CAB1;CAR1;CPA1;CPA2;CTA1;CTH1;DED81;DPS1;DUR1,2;EOS1;GIP3;GLN1;GLT1;GLY1;GTR1;GZF3;HIS1;HIS3;HIS4;HIS5;HIS7;HOM3;ILS1;ILV1;ILV2;ILV3;ILV5;ILV6;IMD2;IZH3;LEU9;LYS12;LYS2;LYS20;LYS21;LYS4;MDM36;MDM38;PCL5;PRO2;PUT1;PYC2;RAD16;RAD54;RCK1;RGS2;RNR1;RNR2;RNR4;SAM4;SDS23;SKP2;SOD1;SPO23;SWF1;THR1;THR4;TRP2;TYS1;URE2;VID24;YCK2;YDR341C;YOR…
AMB treatment	25	up	GO:0009073	aromatic amino acid family biosynthetic process	13	6	0.252351	14	43.05	3.96e-07	YBR249C;YDR035W;YDR127W;YER090W;YGL148W;YGL202W	ARO1;ARO2;ARO3;ARO4;ARO8;TRP2
AMB treatment	25	up	GO:0009423	chorismate biosynthetic process	14	4	0.0721003	4	Inf	4.58e-07	YBR249C;YDR035W;YDR127W;YGL148W	ARO1;ARO2;ARO3;ARO4
AMB treatment	25	up	GO:0000105	histidine biosynthetic process	15	5	0.180251	10	56.91	1.64e-06	YBR248C;YCL030C;YER055C;YIL116W;YOR202W	HIS1;HIS3;HIS4;HIS5;HIS7
AMB treatment	25	up	GO:0052803	imidazole-containing compound metabolic process	16	5	0.180251	10	56.91	1.64e-06	YBR248C;YCL030C;YER055C;YIL116W;YOR202W	HIS1;HIS3;HIS4;HIS5;HIS7
AMB treatment	25	up	GO:0000096	sulfur amino acid metabolic process	17	7	0.901254	50	9.38	0.000102	YER052C;YGL202W;YHR025W;YHR137W;YHR208W;YNL311C;YPL273W	ARO8;ARO9;BAT1;HOM3;SAM4;SKP2;THR1
AMB treatment	25	up	GO:0006541	glutamine metabolic process	18	5	0.411036	23	15.92	0.000154	YBR248C;YDL171C;YGR124W;YOR303W;YPR145W	ASN1;ASN2;CPA1;GLT1;HIS7
AMB treatment	25	up	GO:0009088	threonine biosynthetic process	19	3	0.10815	6	55.91	0.000349	YCR053W;YER052C;YHR025W	HOM3;THR1;THR4
AMB treatment	25	up	GO:0006807	nitrogen compound metabolic process	20	71	51.1935	2913	2.08	0.000349	YBL076C;YBR114W;YBR115C;YBR248C;YBR249C;YCL009C;YCL030C;YCR053W;YDL131W;YDL171C;YDL182W;YDR035W;YDR127W;YDR151C;YDR174W;YDR234W;YDR341C;YDR531W;YEL046C;YER052C;YER055C;YER064C;YER070W;YER086W;YER090W;YGL148W;YGL163C;YGL202W;YGR124W;YGR180C;YGR185C;YHR019C;YHR025W;YHR071W;YHR137W;YHR208W;YHR216W;YIL094C;YIL116W;YJL026W;YJL110C;YJL191W;YJL200C;YJR016C;YJR104C;YJR109C;YKL005C;YKR053C;YKR099W;YLL018C…	ACO2;ARG8;ARO1;ARO2;ARO3;ARO4;ARO8;ARO9;ASN1;ASN2;BAS1;BAT1;BIO4;BYE1;CAB1;CPA1;CPA2;CTH1;DED81;DPS1;GLN1;GLT1;GLY1;GTR1;GZF3;HIS1;HIS3;HIS4;HIS5;HIS7;HMO1;HOM3;ILS1;ILV1;ILV2;ILV3;ILV5;ILV6;IMD2;LEU9;LYS12;LYS2;LYS20;LYS21;LYS4;MDM38;NMD4;PCL5;PRO2;PUS1;PUT1;RAD16;RAD54;RNR1;RNR2;RNR4;RPS14B;RPS9A;SAM4;SKP2;SOD1;STB4;TEA1;THR1;THR4;TRP2;TYS1;VHR2;YDR341C;YOR302W;YSR3
AMB treatment	25	up	GO:0043648	dicarboxylic acid metabolic process	21	5	0.497172	28	12.54	0.000349	YBR249C;YDR035W;YDR127W;YER052C;YGL148W	ARO1;ARO2;ARO3;ARO4;HOM3
AMB treatment	25	up	GO:0071941	nitrogen cycle metabolic process	22	3	0.126176	7	41.93	0.000551	YBR208C;YNL229C;YPL111W	CAR1;DUR1,2;URE2
AMB treatment	25	up	GO:0070981	L-asparagine biosynthetic process	23	2	0.0360502	2	Inf	0.000896	YGR124W;YPR145W	ASN1;ASN2
AMB treatment	25	up	GO:0009086	methionine biosynthetic process	24	5	0.648903	36	9.14	0.00112	YER052C;YGL202W;YHR137W;YHR208W;YPL273W	ARO8;ARO9;BAT1;HOM3;SAM4
AMB treatment	25	up	GO:0019509	L-methionine biosynthetic process from methylthioadenosine	25	3	0.162226	9	27.94	0.00113	YGL202W;YHR137W;YHR208W	ARO8;ARO9;BAT1
AMB treatment	25	up	GO:0006520	cellular amino acid metabolic process	26	5	0.662239	56	8.72	0.00118	YBL076C;YDR341C;YGR185C;YHR019C;YLL018C	DED81;DPS1;ILS1;TYS1;YDR341C
AMB treatment	25	up	GO:0009263	deoxyribonucleotide biosynthetic process	27	3	0.180251	10	23.95	0.00148	YER070W;YGR180C;YJL026W	RNR1;RNR2;RNR4
AMB treatment	25	up	GO:0055114	oxidation-reduction process	28	18	7.87696	437	2.59	0.0017	YBR115C;YCL030C;YDL171C;YDR127W;YDR256C;YER070W;YER073W;YGR180C;YHR216W;YIL094C;YJL026W;YJL200C;YJR104C;YJR111C;YLR142W;YLR355C;YNL229C;YOR323C	ACO2;ALD5;ARO1;CTA1;GLT1;HIS4;ILV5;IMD2;LYS12;LYS2;PRO2;PUT1;RNR1;RNR2;RNR4;SOD1;URE2;YJR111C
AMB treatment	25	up	GO:0043039	tRNA aminoacylation	29	5	0.739028	41	7.86	0.00172	YBL076C;YDR341C;YGR185C;YHR019C;YLL018C	DED81;DPS1;ILS1;TYS1;YDR341C
AMB treatment	25	up	GO:0006567	threonine catabolic process	30	2	0.0540752	3	110.87	0.00197	YEL046C;YER086W	GLY1;ILV1
AMB treatment	25	up	GO:0009186	deoxyribonucleoside diphosphate metabolic process	31	2	0.0540752	3	110.87	0.00197	YGR180C;YJL026W	RNR2;RNR4
AMB treatment	25	up	GO:0015698	inorganic anion transport	32	4	0.464722	26	10.32	0.00214	YBR296C;YML116W;YML121W;YNR013C	ATR1;GTR1;PHO89;PHO91
AMB treatment	25	up	GO:0006526	arginine biosynthetic process	33	3	0.234326	13	16.75	0.00277	YJR109C;YOL140W;YOR303W	ARG8;CPA1;CPA2
AMB treatment	25	up	GO:0001315	age-dependent response to reactive oxygen species	34	2	0.0721003	4	55.42	0.00355	YDR256C;YJR104C	CTA1;SOD1
AMB treatment	25	up	GO:0044282	small molecule catabolic process	35	8	2.28918	127	3.86	0.0036	YBR208C;YEL046C;YER073W;YER086W;YHR137W;YHR208W;YLR142W;YPL111W	ALD5;ARO9;BAT1;CAR1;DUR1,2;GLY1;ILV1;PUT1
AMB treatment	25	up	GO:0043094	cellular metabolic compound salvage	36	4	0.558777	31	8.33	0.00385	YGL202W;YHR137W;YHR208W;YPL273W	ARO8;ARO9;BAT1;SAM4
AMB treatment	25	up	GO:0003333	amino acid transmembrane transport	37	4	0.576803	32	8.03	0.00404	YBR068C;YCL025C;YDR508C;YOL020W	AGP1;BAP2;GNP1;TAT2
AMB treatment	25	up	GO:0009084	glutamine family amino acid biosynthetic process	38	3	0.278982	16	13.34	0.00404	YDL171C;YLR142W;YOR323C	GLT1;PRO2;PUT1
AMB treatment	25	up	GO:0044237	cellular metabolic process	39	85	70.5562	3973	1.84	0.00404	YBL076C;YBR105C;YBR114W;YBR115C;YBR208C;YBR218C;YBR248C;YBR249C;YCL009C;YCL030C;YCR053W;YDL131W;YDL171C;YDL182W;YDR035W;YDR126W;YDR127W;YDR151C;YDR174W;YDR234W;YDR257C;YDR341C;YDR531W;YEL046C;YER052C;YER055C;YER064C;YER070W;YER073W;YER086W;YER090W;YGL148W;YGL158W;YGL163C;YGL202W;YGR124W;YGR180C;YGR185C;YHR019C;YHR025W;YHR071W;YHR136C;YHR137W;YHR208W;YHR216W;YIL094C;YIL116W;YJL026W;YJL110C;YJL191W…	ACO2;ALD5;ARG8;ARO1;ARO2;ARO3;ARO4;ARO8;ARO9;ASN1;ASN2;BAS1;BAT1;BIO4;BYE1;CAB1;CAR1;CIN2;CPA1;CPA2;CTH1;DED81;DPS1;DUR1,2;EOS1;GIP3;GLN1;GLT1;GLY1;GTR1;GZF3;HIS1;HIS3;HIS4;HIS5;HIS7;HMO1;HOM3;ILS1;ILV1;ILV2;ILV3;ILV5;ILV6;IMD2;LEU9;LYS12;LYS2;LYS20;LYS21;LYS4;MDM38;NMD4;PCL5;PHO91;PRO2;PUS1;PUT1;PYC2;RAD16;RAD54;RCK1;RKM4;RNR1;RNR2;RNR4;RPS14B;RPS9A;SAM4;SKP2;SPL2;STB4;SWF1;TEA1;THR1;THR4;TRP2;T…
AMB treatment	25	up	GO:0046942	carboxylic acid transport	40	6	1.39417	78	4.78	0.00404	YBR068C;YCL025C;YDR508C;YGR065C;YLL048C;YOL020W	AGP1;BAP2;GNP1;TAT2;VHT1;YBT1
AMB treatment	25	up	GO:1901565	organonitrogen compound catabolic process	41	7	1.87461	104	4.12	0.00404	YBR208C;YEL046C;YER086W;YHR137W;YHR208W;YLR142W;YPL111W	ARO9;BAT1;CAR1;DUR1,2;GLY1;ILV1;PUT1
AMB treatment	25	up	GO:0006525	arginine metabolic process	42	2	0.0879535	5	37.89	0.00451	YBR208C;YPL111W	CAR1;DUR1,2
AMB treatment	25	up	GO:0071704	organic substance metabolic process	43	86	72.2806	4010	1.77	0.00624	YBL076C;YBR105C;YBR114W;YBR115C;YBR208C;YBR218C;YBR248C;YBR249C;YCL009C;YCL030C;YCR053W;YDL131W;YDL171C;YDL182W;YDR035W;YDR126W;YDR127W;YDR151C;YDR174W;YDR234W;YDR257C;YDR341C;YDR531W;YEL046C;YER052C;YER055C;YER064C;YER070W;YER073W;YER086W;YER090W;YGL148W;YGL158W;YGL163C;YGL202W;YGR124W;YGR180C;YGR185C;YHR019C;YHR025W;YHR071W;YHR136C;YHR137W;YHR208W;YHR216W;YIL094C;YIL116W;YJL026W;YJL110C;YJL191W…	ACO2;ALD5;ARG8;ARO1;ARO2;ARO3;ARO4;ARO8;ARO9;ASN1;ASN2;BAS1;BAT1;BIO4;BYE1;CAB1;CAR1;CIN2;CPA1;CPA2;CTH1;DED81;DPS1;DUR1,2;EOS1;GIP3;GLN1;GLT1;GLY1;GTR1;GZF3;HIS1;HIS3;HIS4;HIS5;HIS7;HMO1;HOM3;ILS1;ILV1;ILV2;ILV3;ILV5;ILV6;IMD2;LEU9;LYS12;LYS2;LYS20;LYS21;LYS4;MDM38;NMD4;PCL5;PHO91;PRO2;PUS1;PUT1;PYC2;RAD16;RAD54;RCK1;RKM4;RNR1;RNR2;RNR4;RPS14B;RPS9A;SAM4;SKP2;SOD1;SPL2;STB4;SWF1;TEA1;THR1;THR4;T…
AMB treatment	25	up	GO:0044272	sulfur compound biosynthetic process	44	6	1.55016	86	4.26	0.00624	YER052C;YGL202W;YHR137W;YHR208W;YNR057C;YPL273W	ARO8;ARO9;BAT1;BIO4;HOM3;SAM4
AMB treatment	25	up	GO:0046395	carboxylic acid catabolic process	45	6	1.55016	86	4.26	0.00624	YEL046C;YER086W;YHR137W;YHR208W;YLR142W;YPL111W	ARO9;BAT1;CAR1;GLY1;ILV1;PUT1
AMB treatment	25	up	GO:0035435	phosphate ion transmembrane transport	46	2	0.10815	6	27.7	0.00641	YBR296C;YNR013C	PHO89;PHO91
AMB treatment	25	up	GO:0006820	anion transport	47	7	2.14736	124	3.56	0.0075	YBR068C;YBR291C;YCL025C;YDR508C;YGR065C;YLL048C;YOL020W	AGP1;BAP2;CTP1;GNP1;TAT2;VHT1;YBT1
AMB treatment	25	up	GO:0009098	leucine biosynthetic process	48	2	0.126176	7	22.16	0.0085	YHR208W;YOR108W	BAT1;LEU9
AMB treatment	25	up	GO:0009066	aspartate family amino acid metabolic process	49	2	0.126582	8	21.14	0.00852	YEL046C;YER086W	GLY1;ILV1
AMB treatment	3	down	GO:0035719	tRNA import into nucleus	1	2	0.0164577	3	384.48	0.00533	YLL024C;YNL064C	SSA2;YDJ1
AMB treatment	4	down	GO:0045934	negative regulation of nucleobase-containing compound metabolic process	1	10	2.65517	308	4.49	0.00466	YBR009C;YDR225W;YDR432W;YER028C;YGL122C;YGL209W;YLR418C;YML027W;YOR304W;YPR162C	CDC73;HHF1;HTA1;ISW2;MIG2;MIG3;NAB2;NPL3;ORC4;YOX1
AMB treatment	4	down	GO:1901615	organic hydroxy compound metabolic process	2	7	1.32759	154	6.13	0.00466	YIL053W;YMR015C;YMR079W;YMR202W;YMR220W;YNL111C;YNR043W	CYB5;ERG2;ERG5;ERG8;MVD1;RHR2;SEC14
AMB treatment	4	down	GO:0019287	isopentenyl diphosphate biosynthetic process, mevalonate pathway	3	2	0.0344828	4	119.3	0.00466	YMR220W;YNR043W	ERG8;MVD1
AMB treatment	4	down	GO:0046490	isopentenyl diphosphate metabolic process	4	2	0.0344828	4	119.3	0.00466	YMR220W;YNR043W	ERG8;MVD1
AMB treatment	4	down	GO:0009890	negative regulation of biosynthetic process	5	10	2.84483	330	4.17	0.00466	YBR009C;YDR225W;YDR432W;YER028C;YGL178W;YGL209W;YML027W;YMR079W;YOR304W;YPR162C	HHF1;HTA1;ISW2;MIG2;MIG3;MPT5;NPL3;ORC4;SEC14;YOX1
AMB treatment	4	down	GO:0048523	negative regulation of cellular process	6	13	4.64655	539	3.41	0.00466	YBR009C;YDR225W;YDR432W;YER028C;YGL122C;YGL178W;YGL209W;YLR418C;YML027W;YMR079W;YOR301W;YOR304W;YPR162C	CDC73;HHF1;HTA1;ISW2;MIG2;MIG3;MPT5;NAB2;NPL3;ORC4;RAX1;SEC14;YOX1
AMB treatment	4	down	GO:0010605	negative regulation of macromolecule metabolic process	7	11	3.56034	413	3.68	0.00514	YBR009C;YDR225W;YDR432W;YER028C;YGL122C;YGL178W;YGL209W;YLR418C;YML027W;YOR304W;YPR162C	CDC73;HHF1;HTA1;ISW2;MIG2;MIG3;MPT5;NAB2;NPL3;ORC4;YOX1
AMB treatment	5	down	GO:0098813	nuclear chromosome segregation	1	8	1.25266	148	7.68	0.000839	YDR180W;YDR439W;YEL061C;YHR129C;YJL074C;YKL049C;YLR086W;YPR135W	ARP1;CIN8;CSE4;CTF4;LRS4;SCC2;SMC3;SMC4
AMB treatment	5	down	GO:0051301	cell division	2	12	3.0047	355	4.98	0.000839	YAL040C;YEL061C;YGR109C;YHR102W;YHR129C;YJL074C;YLR086W;YMR039C;YMR199W;YNL233W;YNL289W;YPL267W	ACM1;ARP1;BNI4;CIN8;CLB6;CLN1;CLN3;KIC1;PCL1;SMC3;SMC4;SUB1
AMB treatment	5	down	GO:0070550	rDNA condensation	3	3	0.0761755	9	61.96	0.000867	YDR180W;YDR439W;YLR086W	LRS4;SCC2;SMC4
AMB treatment	5	down	GO:0000079	regulation of cyclin-dependent protein serine/threonine kinase activity	4	4	0.270846	32	17.99	0.00194	YAL040C;YGR109C;YMR199W;YNL289W	CLB6;CLN1;CLN3;PCL1
AMB treatment	5	down	GO:1990414	replication-born double-strand break repair via sister chromatid exchange	5	2	0.0253918	3	243.27	0.00235	YDR180W;YJL074C	SCC2;SMC3
AMB treatment	5	down	GO:0030543	2-micrometer plasmid partitioning	6	2	0.0338558	4	121.62	0.0039	YDR180W;YKL049C	CSE4;SCC2
AMB treatment	5	down	GO:0000280	nuclear division	7	10	2.92006	345	4.06	0.00425	YDR180W;YDR439W;YEL061C;YHR129C;YJL074C;YKL049C;YLR086W;YMR039C;YPL267W;YPR135W	ACM1;ARP1;CIN8;CSE4;CTF4;LRS4;SCC2;SMC3;SMC4;SUB1
AMB treatment	6	down	GO:0034660	ncRNA metabolic process	1	88	11.9609	487	18.95	3.2e-57	YAL025C;YBR061C;YBR247C;YCL054W;YCR057C;YDL031W;YDL051W;YDL148C;YDL153C;YDR165W;YDR299W;YDR324C;YDR398W;YDR449C;YER082C;YER127W;YFL001W;YFL002C;YGL078C;YGL111W;YGL120C;YGL171W;YGR103W;YGR128C;YGR145W;YGR159C;YHR066W;YHR088W;YHR148W;YHR197W;YIL019W;YIL091C;YJL010C;YJL033W;YJL050W;YJL069C;YJL109C;YJL125C;YKL082C;YKL172W;YKR024C;YKR060W;YKR081C;YLL008W;YLL011W;YLR002C;YLR063W;YLR068W;YLR129W;YLR196W…	BFR2;BMS1;BUD21;BUD22;DBP10;DBP3;DBP6;DBP7;DBP9;DEG1;DIM1;DIP2;DRS1;DUS3;EBP2;ECM16;ENP1;ENP2;ERB1;ESF2;FAF1;FYV7;GCD14;HAS1;HCA4;IMP3;IMP4;LCP5;LHP1;MAK16;MRD1;MTR4;NAN1;NIP7;NOC3;NOC4;NOG1;NOP14;NOP15;NOP2;NOP4;NOP7;NOP8;NOP9;NSA1;NSR1;PNO1;PRP43;PWP1;PWP2;RCL1;RIX1;RLP7;ROK1;RPF1;RPF2;RPL7B;RRB1;RRP12;RRP14;RRP36;RRP9;RRS1;SAS10;SOF1;SPB1;SPB4;SSF1;TRM11;TRM7;TRM82;TSR4;UTP10;UTP13;UTP14;UTP15…
AMB treatment	6	down	GO:0006396	RNA processing	2	92	16.3707	633	13.22	4.51e-49	YAL025C;YBR061C;YBR247C;YCL054W;YCR057C;YDL031W;YDL051W;YDL148C;YDL153C;YDR165W;YDR299W;YDR324C;YDR398W;YDR449C;YER082C;YER127W;YFL001W;YFL002C;YGL078C;YGL111W;YGL120C;YGL171W;YGR103W;YGR128C;YGR145W;YGR158C;YGR159C;YHR066W;YHR081W;YHR088W;YHR148W;YHR197W;YIL019W;YIL091C;YJL010C;YJL033W;YJL050W;YJL069C;YJL109C;YJL125C;YKL082C;YKL172W;YKR024C;YKR060W;YKR081C;YLL008W;YLL011W;YLR002C;YLR063W;YLR068W…	BFR2;BMS1;BUD21;BUD22;DBP10;DBP3;DBP6;DBP7;DBP9;DEG1;DIM1;DIP2;DIS3;DRS1;DUS3;EBP2;ECM16;ENP1;ENP2;ERB1;ESF2;FAF1;FYV7;GCD14;HAS1;HCA4;IMP3;IMP4;LCP5;LHP1;LRP1;MAK16;MRD1;MTR3;MTR4;NAN1;NIP7;NOC3;NOC4;NOG1;NOP14;NOP15;NOP2;NOP4;NOP7;NOP8;NOP9;NSA1;NSR1;PNO1;PRP43;PWP1;PWP2;RCL1;RIX1;RLP7;RNT1;ROK1;RPF1;RPF2;RPL7B;RRB1;RRP12;RRP14;RRP36;RRP9;RRS1;SAS10;SOF1;SPB1;SPB4;SSF1;TRM11;TRM7;TRM82;TSR4;UTP…
AMB treatment	6	down	GO:0044085	cellular component biogenesis	3	111	29.9224	1157	10.16	9.7e-44	YAL025C;YBR154C;YBR247C;YBR267W;YCL054W;YCR057C;YCR072C;YDL031W;YDL063C;YDL148C;YDL153C;YDR060W;YDR299W;YDR324C;YDR398W;YDR449C;YDR496C;YEL048C;YER036C;YER082C;YER127W;YFL002C;YFL023W;YGL078C;YGL111W;YGL120C;YGL171W;YGR103W;YGR128C;YGR145W;YGR158C;YGR159C;YGR245C;YHR052W;YHR066W;YHR081W;YHR088W;YHR148W;YHR170W;YHR197W;YIL019W;YIL091C;YIR012W;YJL010C;YJL033W;YJL050W;YJL069C;YJL109C;YJL122W;YJL148W…	ALB1;ARB1;BFR2;BMS1;BUD20;BUD21;BUD22;BUD27;CIC1;DBP10;DBP3;DBP6;DBP7;DBP9;DIM1;DIP2;DIS3;DRS1;EBP2;ECM16;ENP1;ENP2;ERB1;ESF2;FAF1;FYV7;HAS1;HCA4;IMP3;IMP4;KRE33;LCP5;LRP1;LTV1;MAK16;MAK21;MRD1;MTR3;MTR4;NAN1;NIP7;NMD3;NOC2;NOC3;NOC4;NOG1;NOG2;NOP14;NOP15;NOP2;NOP4;NOP7;NOP8;NOP9;NSA1;NSR1;PNO1;PRP43;PUF6;PWP1;PWP2;RCL1;REI1;RIX1;RLP24;RLP7;RNT1;ROK1;RPA34;RPA49;RPB5;RPF1;RPF2;RPL7B;RRB1;RRP12;RR…
AMB treatment	6	down	GO:0000478	endonucleolytic cleavage involved in rRNA processing	4	24	1.34483	52	37.61	5.97e-24	YBR247C;YCR057C;YDL148C;YDL153C;YDR449C;YER082C;YER127W;YGL078C;YGL171W;YJL010C;YJL069C;YJL109C;YLR129W;YLR222C;YML093W;YNR054C;YOL010W;YOR004W;YOR078W;YOR145C;YOR294W;YPL217C;YPR112C;YPR144C	BMS1;BUD21;DBP3;DIP2;ENP1;ESF2;LCP5;MRD1;NOC4;NOP14;NOP9;PNO1;PWP2;RCL1;ROK1;RRS1;SAS10;UTP10;UTP13;UTP14;UTP18;UTP23;UTP6;UTP7
AMB treatment	6	down	GO:0034471	ncRNA 5'-end processing	5	21	0.931034	36	60.28	7.22e-24	YCR057C;YDL148C;YDL153C;YDR449C;YER082C;YGL171W;YJL010C;YJL069C;YJL109C;YLR129W;YLR222C;YML093W;YNL002C;YNR054C;YOL010W;YOR004W;YOR078W;YOR145C;YPL217C;YPR112C;YPR144C	BMS1;BUD21;DIP2;ESF2;MRD1;NOC4;NOP14;NOP9;PNO1;PWP2;RCL1;RLP7;ROK1;SAS10;UTP10;UTP13;UTP14;UTP18;UTP23;UTP6;UTP7
AMB treatment	6	down	GO:0000472	endonucleolytic cleavage to generate mature 5'-end of SSU-rRNA from (SSU-rRNA, 5.8S rRNA, LSU-rRNA)	6	20	0.905172	35	57.01	1.36e-22	YCR057C;YDL148C;YDL153C;YDR449C;YER082C;YGL171W;YJL010C;YJL069C;YJL109C;YLR129W;YLR222C;YML093W;YNR054C;YOL010W;YOR004W;YOR078W;YOR145C;YPL217C;YPR112C;YPR144C	BMS1;BUD21;DIP2;ESF2;MRD1;NOC4;NOP14;NOP9;PNO1;PWP2;RCL1;ROK1;SAS10;UTP10;UTP13;UTP14;UTP18;UTP23;UTP6;UTP7
AMB treatment	6	down	GO:0000447	endonucleolytic cleavage in ITS1 to separate SSU-rRNA from 5.8S rRNA and LSU-rRNA from tricistronic rRNA transcript (SSU-rRNA, 5.8S rRNA, LSU-rRNA)	7	22	1.18966	46	39.69	1.36e-22	YBR247C;YCR057C;YDL148C;YDL153C;YDR449C;YER082C;YER127W;YGL171W;YJL010C;YJL069C;YJL109C;YLR129W;YLR222C;YML093W;YNR054C;YOL010W;YOR004W;YOR078W;YOR145C;YOR294W;YPR112C;YPR144C	BUD21;DIP2;ENP1;ESF2;LCP5;MRD1;NOC4;NOP14;NOP9;PNO1;PWP2;RCL1;ROK1;RRS1;SAS10;UTP10;UTP13;UTP14;UTP18;UTP23;UTP6;UTP7
AMB treatment	6	down	GO:0000463	maturation of LSU-rRNA from tricistronic rRNA transcript (SSU-rRNA, 5.8S rRNA, LSU-rRNA)	8	20	0.982759	38	47.49	1.12e-21	YAL025C;YCL054W;YDL031W;YGL078C;YGL120C;YGR103W;YHR066W;YHR088W;YKR024C;YKR081C;YLR276C;YMR049C;YMR290C;YNL002C;YNL061W;YNR038W;YOL144W;YOR272W;YPL043W;YPL211W	DBP10;DBP3;DBP6;DBP7;DBP9;ERB1;HAS1;MAK16;NIP7;NOP2;NOP4;NOP7;NOP8;PRP43;RLP7;RPF1;RPF2;SPB1;SSF1;YTM1
AMB treatment	6	down	GO:0000480	endonucleolytic cleavage in 5'-ETS of tricistronic rRNA transcript (SSU-rRNA, 5.8S rRNA, LSU-rRNA)	9	19	0.853448	33	57.64	1.15e-21	YCR057C;YDL148C;YDL153C;YDR449C;YER082C;YER127W;YGL171W;YJL010C;YJL069C;YJL109C;YLR129W;YLR222C;YML093W;YNR054C;YOL010W;YOR004W;YPL217C;YPR112C;YPR144C	BMS1;DIP2;ESF2;LCP5;MRD1;NOC4;NOP14;NOP9;PWP2;RCL1;ROK1;SAS10;UTP10;UTP13;UTP14;UTP18;UTP23;UTP6;UTP7
AMB treatment	6	down	GO:0046483	heterocycle metabolic process	10	111	53.8448	2082	4.43	2.11e-19	YAL025C;YBL039C;YBL054W;YBR061C;YBR154C;YBR247C;YCL054W;YCR057C;YDL031W;YDL051W;YDL148C;YDL153C;YDR165W;YDR299W;YDR324C;YDR398W;YDR449C;YDR527W;YER049W;YER082C;YER127W;YFL001W;YFL002C;YGL078C;YGL111W;YGL120C;YGL171W;YGR103W;YGR128C;YGR145W;YGR158C;YGR159C;YHR066W;YHR081W;YHR088W;YHR148W;YHR197W;YIL019W;YIL091C;YJL010C;YJL033W;YJL050W;YJL069C;YJL109C;YJL125C;YJL148W;YJL208C;YKL082C;YKL144C;YKL172W…	AAH1;ADH6;BFR2;BMS1;BUD21;BUD22;DAT1;DBP10;DBP3;DBP6;DBP7;DBP9;DEG1;DIM1;DIP2;DIS3;DRS1;DUS3;EBP2;ECM16;ENP1;ENP2;ERB1;ESF2;FAF1;FYV7;GCD14;HAS1;HCA4;IFH1;IMP3;IMP4;LCP5;LHP1;LRP1;MAK16;MRD1;MTR3;MTR4;NAN1;NIP7;NOC3;NOC4;NOG1;NOP14;NOP15;NOP2;NOP4;NOP7;NOP8;NOP9;NSA1;NSR1;NUC1;NUP133;PNO1;PRP43;PWP1;PWP2;RBA50;RCL1;RIX1;RKI1;RLP7;RNT1;ROK1;RPA34;RPA49;RPB5;RPC25;RPC82;RPF1;RPF2;RPL7B;RRB1;RRN11;R…
AMB treatment	6	down	GO:0006725	cellular aromatic compound metabolic process	11	101	47.3688	1882	4.39	1.95e-18	YAL025C;YBL039C;YBL054W;YBR061C;YBR154C;YBR247C;YCL054W;YCR057C;YDL031W;YDL051W;YDL148C;YDL153C;YDR165W;YDR299W;YDR324C;YDR398W;YDR449C;YDR527W;YER082C;YER127W;YFL001W;YFL002C;YGL078C;YGL111W;YGL120C;YGL171W;YGR103W;YGR128C;YGR145W;YGR159C;YHR066W;YHR088W;YHR148W;YHR197W;YIL019W;YIL091C;YJL010C;YJL033W;YJL069C;YJL109C;YJL125C;YJL148W;YKL082C;YKL144C;YKL172W;YKR024C;YKR060W;YKR081C;YKR082W;YLL008W…	BFR2;BMS1;BUD21;BUD22;DAT1;DBP10;DBP3;DBP6;DBP7;DBP9;DEG1;DIM1;DIP2;DRS1;DUS3;EBP2;ECM16;ENP1;ENP2;ERB1;ESF2;FAF1;FYV7;GCD14;HAS1;HCA4;IFH1;IMP3;IMP4;LCP5;LHP1;MAK16;MRD1;NAN1;NIP7;NOC3;NOC4;NOG1;NOP14;NOP15;NOP2;NOP4;NOP7;NOP8;NOP9;NSA1;NSR1;NUP133;PNO1;PRP43;PWP1;PWP2;RBA50;RCL1;RIX1;RKI1;RLP7;ROK1;RPA34;RPA49;RPB5;RPC25;RPC82;RPF1;RPF2;RPL7B;RRB1;RRN11;RRP12;RRP14;RRP36;RRP9;RRS1;SAS10;SOF1;SP…
AMB treatment	6	down	GO:1901360	organic cyclic compound metabolic process	12	111	55.3448	2140	4.24	1.95e-18	YAL025C;YBL039C;YBL054W;YBR061C;YBR154C;YBR247C;YCL054W;YCR057C;YDL031W;YDL051W;YDL148C;YDL153C;YDR165W;YDR299W;YDR324C;YDR398W;YDR449C;YDR527W;YER049W;YER082C;YER127W;YFL001W;YFL002C;YGL078C;YGL111W;YGL120C;YGL171W;YGR103W;YGR128C;YGR145W;YGR158C;YGR159C;YHR066W;YHR081W;YHR088W;YHR148W;YHR197W;YIL019W;YIL091C;YJL010C;YJL033W;YJL050W;YJL069C;YJL109C;YJL125C;YJL148W;YJL208C;YKL082C;YKL144C;YKL172W…	AAH1;ADH6;BFR2;BMS1;BUD21;BUD22;DAT1;DBP10;DBP3;DBP6;DBP7;DBP9;DEG1;DIM1;DIP2;DIS3;DRS1;DUS3;EBP2;ECM16;ENP1;ENP2;ERB1;ESF2;FAF1;FYV7;GCD14;HAS1;HCA4;IFH1;IMP3;IMP4;LCP5;LHP1;LRP1;MAK16;MRD1;MTR3;MTR4;NAN1;NIP7;NOC3;NOC4;NOG1;NOP14;NOP15;NOP2;NOP4;NOP7;NOP8;NOP9;NSA1;NSR1;NUC1;NUP133;PNO1;PRP43;PWP1;PWP2;RBA50;RCL1;RIX1;RKI1;RLP7;RNT1;ROK1;RPA34;RPA49;RPB5;RPC25;RPC82;RPF1;RPF2;RPL7B;RRB1;RRN11;R…
AMB treatment	6	down	GO:0000462	maturation of SSU-rRNA from tricistronic rRNA transcript (SSU-rRNA, 5.8S rRNA, LSU-rRNA)	13	19	1.32291	59	23.75	4.84e-17	YDR299W;YDR324C;YDR398W;YGL120C;YGR103W;YGR128C;YGR145W;YIL019W;YIL091C;YKR060W;YLL011W;YLR068W;YMR093W;YMR128W;YMR290C;YOR287C;YPL012W;YPL126W;YPL266W	BFR2;DIM1;ECM16;ENP2;FAF1;FYV7;HAS1;NAN1;NOP7;PRP43;RRP12;RRP36;SOF1;UTP15;UTP25;UTP30;UTP4;UTP5;UTP8
AMB treatment	6	down	GO:0042273	ribosomal large subunit biogenesis	14	13	0.564769	26	49.65	5.6e-15	YBR267W;YDL063C;YDR496C;YGL111W;YGR245C;YHR052W;YJL122W;YKL082C;YLR009W;YNL110C;YOR206W;YOR294W;YPL093W	ALB1;CIC1;NOC2;NOG1;NOP15;NSA1;PUF6;REI1;RLP24;RRP14;RRS1;SDA1;SYO1
AMB treatment	6	down	GO:0090304	nucleic acid metabolic process	15	75	32.5736	1505	4.14	8.99e-15	YAL025C;YBL054W;YBR061C;YBR154C;YCL054W;YDL031W;YDL051W;YDR165W;YDR299W;YDR324C;YDR398W;YDR527W;YER049W;YFL001W;YFL002C;YGL111W;YGL120C;YGR103W;YGR128C;YGR145W;YGR159C;YHR066W;YHR088W;YHR148W;YHR197W;YIL019W;YIL091C;YJL033W;YJL125C;YJL148W;YKL082C;YKL144C;YKL172W;YKR024C;YKR060W;YKR081C;YKR082W;YLL008W;YLL011W;YLR002C;YLR063W;YLR068W;YLR196W;YLR223C;YLR276C;YLR401C;YLR409C;YML043C;YML113W;YMR014W…	BFR2;BUD22;DAT1;DBP10;DBP6;DBP7;DBP9;DEG1;DIM1;DRS1;DUS3;EBP2;ECM16;ENP2;ERB1;FAF1;FYV7;GCD14;HAS1;HCA4;IFH1;IMP3;IMP4;LHP1;MAK16;NAN1;NIP7;NOC3;NOG1;NOP15;NOP2;NOP4;NOP7;NOP8;NSA1;NSR1;NUP133;PRP43;PWP1;RBA50;RIX1;RPA34;RPA49;RPB5;RPC25;RPC82;RPF1;RPF2;RPL7B;RRB1;RRN11;RRP12;RRP14;RRP9;SOF1;SPB1;SPB4;SSF1;TOD6;TPA1;TRM11;TRM7;TRM82;TSR4;UBP10;UTP15;UTP21;UTP25;UTP30;UTP4;UTP5;UTP8;VTS1;YLR063W;Y…
AMB treatment	6	down	GO:0090305	nucleic acid phosphodiester bond hydrolysis	16	32	6.07759	235	7.13	1.41e-14	YBR247C;YCR057C;YDL148C;YDL153C;YDR449C;YER082C;YER127W;YGL078C;YGL171W;YGR158C;YHR081W;YJL010C;YJL050W;YJL069C;YJL109C;YJL208C;YLR129W;YLR222C;YML093W;YMR239C;YNL002C;YNR054C;YOL010W;YOL021C;YOR004W;YOR078W;YOR145C;YOR287C;YOR294W;YPL217C;YPR112C;YPR144C	BMS1;BUD21;DBP3;DIP2;DIS3;ENP1;ESF2;LCP5;LRP1;MRD1;MTR3;MTR4;NOC4;NOP14;NOP9;NUC1;PNO1;PWP2;RCL1;RLP7;RNT1;ROK1;RRP36;RRS1;SAS10;UTP10;UTP13;UTP14;UTP18;UTP23;UTP6;UTP7
AMB treatment	6	down	GO:0000466	maturation of 5.8S rRNA from tricistronic rRNA transcript (SSU-rRNA, 5.8S rRNA, LSU-rRNA)	17	11	0.458907	21	53.41	4.45e-13	YAL025C;YCL054W;YDL031W;YGL078C;YGL120C;YGR103W;YHR088W;YKR081C;YMR049C;YNR038W;YOR272W	DBP10;DBP3;DBP6;ERB1;MAK16;NOP7;PRP43;RPF1;RPF2;SPB1;YTM1
AMB treatment	6	down	GO:0034641	cellular nitrogen compound metabolic process	18	117	71.1466	2751	3.31	9.8e-13	YAL025C;YAL036C;YBL039C;YBL054W;YBR061C;YBR154C;YBR247C;YBR271W;YCL054W;YCR057C;YDL031W;YDL051W;YDL148C;YDL153C;YDR152W;YDR165W;YDR299W;YDR324C;YDR398W;YDR449C;YDR496C;YDR527W;YER049W;YER082C;YER127W;YFL001W;YFL002C;YFL023W;YGL078C;YGL111W;YGL120C;YGL171W;YGR103W;YGR128C;YGR145W;YGR158C;YGR159C;YGR173W;YHR066W;YHR081W;YHR088W;YHR148W;YHR197W;YIL019W;YIL091C;YJL010C;YJL033W;YJL050W;YJL069C;YJL109C…	AAH1;BFR2;BMS1;BUD21;BUD22;BUD27;DAT1;DBP10;DBP3;DBP6;DBP7;DBP9;DEG1;DIM1;DIP2;DIS3;DRS1;DUS3;EBP2;ECM16;ENP1;ENP2;ERB1;ESF2;FAF1;FYV7;GCD14;GIR2;HAS1;HCA4;IFH1;IMP3;IMP4;LCP5;LHP1;LRP1;MAK16;MRD1;MTR3;MTR4;NAN1;NIP7;NOC3;NOC4;NOG1;NOP14;NOP15;NOP2;NOP4;NOP7;NOP8;NOP9;NSA1;NSR1;NUC1;NUP133;PNO1;PRP43;PUF6;PWP1;PWP2;RBA50;RBG1;RBG2;RCL1;RIX1;RKI1;RLP7;RNT1;ROK1;RPA34;RPA49;RPB5;RPC25;RPC82;RPF1;RP…
AMB treatment	6	down	GO:0042274	ribosomal small subunit biogenesis	19	10	0.4249	22	46.04	9.87e-12	YGR159C;YHR148W;YKL082C;YKL143W;YLR336C;YLR409C;YMR269W;YNL075W;YNL132W;YPL239W	IMP3;IMP4;KRE33;LTV1;NSR1;RRP14;SGD1;TMA23;UTP21;YAR1
AMB treatment	6	down	GO:0044260	cellular macromolecule metabolic process	20	113	72.4778	2941	3.18	6.09e-11	YAL025C;YAL036C;YBL054W;YBR154C;YBR247C;YCR057C;YDL031W;YDL051W;YDL122W;YDL148C;YDL153C;YDR152W;YDR161W;YDR299W;YDR324C;YDR398W;YDR449C;YDR496C;YDR527W;YER049W;YER082C;YER127W;YFL001W;YFL002C;YFL023W;YGL078C;YGL111W;YGL120C;YGL171W;YGR103W;YGR123C;YGR128C;YGR145W;YGR158C;YGR159C;YGR173W;YHR066W;YHR081W;YHR088W;YHR148W;YHR197W;YIL019W;YIL091C;YJL010C;YJL033W;YJL050W;YJL069C;YJL109C;YJL148W;YJL208C…	BFR2;BMS1;BUD21;BUD22;BUD27;DAT1;DBP10;DBP3;DBP6;DBP7;DBP9;DEG1;DIP2;DIS3;DPH2;DRS1;DUS3;EBP2;ECM16;ENP1;ENP2;ERB1;ESF2;FAF1;FYV7;GIR2;HAS1;HCA4;IFH1;IMP3;IMP4;LCP5;LHP1;LIA1;LRP1;MAK16;MAP1;MRD1;MTR3;MTR4;NAN1;NIP7;NOC3;NOC4;NOG1;NOP14;NOP15;NOP4;NOP7;NOP8;NOP9;NSA1;NSR1;NUC1;NUP133;PNO1;PPT1;PRP43;PUF6;PWP1;PWP2;RBA50;RBG1;RBG2;RCL1;RFU1;RIX1;RLP7;RNT1;ROK1;RPA34;RPA49;RPB5;RPC25;RPC82;RPF1;RPF…
AMB treatment	6	down	GO:0006364	rRNA processing	21	18	2.51039	159	9.52	1.03e-10	YGL111W;YGR159C;YHR148W;YHR197W;YJL033W;YKL082C;YKL172W;YLL008W;YLR002C;YLR063W;YLR196W;YLR409C;YMR131C;YMR239C;YNL075W;YNL110C;YPL093W;YPR137W	DRS1;EBP2;HCA4;IMP3;IMP4;NOC3;NOG1;NOP15;NSA1;NSR1;PWP1;RIX1;RNT1;RRB1;RRP14;RRP9;UTP21;YLR063W
AMB treatment	6	down	GO:1902626	assembly of large subunit precursor of preribosome	22	7	0.206897	8	275.3	1.72e-10	YDL031W;YFL002C;YKR081C;YLR009W;YNL061W;YPL093W;YPL211W	DBP10;NIP7;NOG1;NOP2;RLP24;RPF2;SPB4
AMB treatment	6	down	GO:0033750	ribosome localization	23	12	1.24138	48	13.46	5.76e-09	YER036C;YGR245C;YHR088W;YHR170W;YHR197W;YJL010C;YKL143W;YLR074C;YNR053C;YOR294W;YPL093W;YPL239W	ARB1;BUD20;LTV1;NMD3;NOG1;NOG2;NOP9;RIX1;RPF1;RRS1;SDA1;YAR1
AMB treatment	6	down	GO:0071826	ribonucleoprotein complex subunit organization	24	20	4.2931	166	5.73	2.06e-08	YCR072C;YDL031W;YDR060W;YFL002C;YFL023W;YGL120C;YGR159C;YHR066W;YHR088W;YHR197W;YIR012W;YKR081C;YLL008W;YLR009W;YLR221C;YNL061W;YNR054C;YPL093W;YPL211W;YPR112C	BUD27;DBP10;DRS1;ESF2;MAK21;MRD1;NIP7;NOG1;NOP2;NSR1;PRP43;RIX1;RLP24;RPF1;RPF2;RSA3;RSA4;SPB4;SQT1;SSF1
AMB treatment	6	down	GO:0000027	ribosomal large subunit assembly	25	10	0.905172	35	15.97	3.04e-08	YCR072C;YDR060W;YFL002C;YHR066W;YHR088W;YHR197W;YIR012W;YKR081C;YLL008W;YLR221C	DRS1;MAK21;RIX1;RPF1;RPF2;RSA3;RSA4;SPB4;SQT1;SSF1
AMB treatment	6	down	GO:0044238	primary metabolic process	26	130	99.2069	3836	2.51	5.32e-07	YAL025C;YAL036C;YBL039C;YBL054W;YBR030W;YBR061C;YBR154C;YBR247C;YBR271W;YCL054W;YCR057C;YDL031W;YDL051W;YDL122W;YDL148C;YDL153C;YDR152W;YDR161W;YDR165W;YDR299W;YDR324C;YDR398W;YDR449C;YDR465C;YDR496C;YDR527W;YER049W;YER082C;YER127W;YFL001W;YFL002C;YFL023W;YGL078C;YGL111W;YGL120C;YGL171W;YGR103W;YGR123C;YGR128C;YGR145W;YGR158C;YGR159C;YGR173W;YHR052W;YHR066W;YHR081W;YHR088W;YHR148W;YHR197W;YIL019W…	AAH1;AUR1;BFR2;BMS1;BUD21;BUD22;BUD27;CIC1;DAT1;DBP10;DBP3;DBP6;DBP7;DBP9;DEG1;DIM1;DIP2;DIS3;DPH2;DRS1;DUS3;EBP2;ECM16;ENP1;ENP2;ERB1;ESF2;FAF1;FYV7;GCD14;GIR2;HAS1;HCA4;IFH1;IMP3;IMP4;LCP5;LHP1;LIA1;LRP1;MAK16;MAP1;MRD1;MTR3;MTR4;NAN1;NIP7;NOC3;NOC4;NOG1;NOP14;NOP15;NOP2;NOP4;NOP7;NOP8;NOP9;NSA1;NSR1;NUC1;NUP133;PNO1;PPT1;PRP43;PUF6;PWP1;PWP2;RBA50;RBG1;RBG2;RCL1;RFU1;RIX1;RKI1;RKM3;RLP7;RMT2;R…
AMB treatment	6	down	GO:0071426	ribonucleoprotein complex export from nucleus	27	15	3.12931	121	5.76	1.08e-06	YDR395W;YER036C;YGR128C;YGR245C;YHR088W;YHR170W;YHR197W;YJL010C;YKL143W;YKR082W;YLR074C;YNR053C;YOR294W;YPL093W;YPL239W	ARB1;BUD20;LTV1;NMD3;NOG1;NOG2;NOP9;NUP133;RIX1;RPF1;RRS1;SDA1;SXM1;UTP8;YAR1
AMB treatment	6	down	GO:0006913	nucleocytoplasmic transport	28	18	4.65517	180	4.58	1.84e-06	YBR267W;YDL063C;YDR395W;YER036C;YER110C;YGR128C;YGR245C;YHR088W;YHR170W;YHR197W;YJL010C;YKL143W;YKR082W;YLR074C;YNR053C;YOR294W;YPL093W;YPL239W	ARB1;BUD20;KAP123;LTV1;NMD3;NOG1;NOG2;NOP9;NUP133;REI1;RIX1;RPF1;RRS1;SDA1;SXM1;SYO1;UTP8;YAR1
AMB treatment	6	down	GO:0045943	positive regulation of transcription from RNA polymerase I promoter	29	6	0.491379	19	18	1.37e-05	YDR324C;YDR398W;YGR128C;YJL109C;YMR093W;YPL126W	NAN1;UTP10;UTP15;UTP4;UTP5;UTP8
AMB treatment	6	down	GO:0000469	cleavage involved in rRNA processing	30	6	0.512484	23	16.13	1.92e-05	YGR158C;YHR081W;YJL050W;YNL002C;YOL021C;YOR287C	DIS3;LRP1;MTR3;MTR4;RLP7;RRP36
AMB treatment	6	down	GO:0051656	establishment of organelle localization	31	12	2.92241	113	4.75	7.06e-05	YER036C;YGR245C;YHR088W;YHR170W;YHR197W;YJL010C;YKL143W;YLR074C;YNR053C;YOR294W;YPL093W;YPL239W	ARB1;BUD20;LTV1;NMD3;NOG1;NOG2;NOP9;RIX1;RPF1;RRS1;SDA1;YAR1
AMB treatment	6	down	GO:0000055	ribosomal large subunit export from nucleus	32	6	0.724138	28	10.62	0.000142	YGR245C;YHR088W;YHR170W;YLR074C;YNR053C;YOR294W	BUD20;NMD3;NOG2;RPF1;RRS1;SDA1
AMB treatment	6	down	GO:0034475	U4 snRNA 3'-end processing	33	4	0.284483	11	22.03	0.000266	YGR158C;YHR081W;YJL050W;YMR239C	LRP1;MTR3;MTR4;RNT1
AMB treatment	6	down	GO:0090503	RNA phosphodiester bond hydrolysis, exonucleolytic	34	5	0.594828	23	10.76	0.000524	YGR158C;YHR081W;YJL050W;YNL002C;YOL021C	DIS3;LRP1;MTR3;MTR4;RLP7
AMB treatment	6	down	GO:0000056	ribosomal small subunit export from nucleus	35	4	0.362069	14	15.42	0.000715	YER036C;YJL010C;YKL143W;YPL239W	ARB1;LTV1;NOP9;YAR1
AMB treatment	6	down	GO:0071051	polyadenylation-dependent snoRNA 3'-end processing	36	4	0.387931	15	14.01	0.000929	YGR158C;YHR081W;YJL050W;YOL021C	DIS3;LRP1;MTR3;MTR4
AMB treatment	6	down	GO:0043414	macromolecule methylation	37	11	3.38793	131	3.63	0.00103	YBR030W;YBR061C;YBR271W;YCL054W;YDR165W;YDR465C;YJL125C;YLR063W;YNL061W;YOL124C;YPL266W	DIM1;GCD14;NOP2;RKM3;RMT2;SPB1;TRM11;TRM7;TRM82;YBR271W;YLR063W
AMB treatment	6	down	GO:0098781	ncRNA transcription	38	7	1.47414	57	5.46	0.00113	YBR154C;YJL148W;YKL144C;YML043C;YMR239C;YNL248C;YPR190C	RNT1;RPA34;RPA49;RPB5;RPC25;RPC82;RRN11
AMB treatment	6	down	GO:0034462	small-subunit processome assembly	39	2	0.0517241	2	Inf	0.00121	YNR054C;YPR112C	ESF2;MRD1
AMB treatment	6	down	GO:0016180	snRNA processing	40	4	0.439655	17	11.85	0.0014	YGR158C;YHR081W;YJL050W;YMR239C	LRP1;MTR3;MTR4;RNT1
AMB treatment	6	down	GO:0000467	exonucleolytic trimming to generate mature 3'-end of 5.8S rRNA from tricistronic rRNA transcript (SSU-rRNA, 5.8S rRNA, LSU-rRNA)	41	4	0.465517	18	11	0.00168	YGR158C;YHR081W;YJL050W;YOL021C	DIS3;LRP1;MTR3;MTR4
AMB treatment	6	down	GO:0071035	nuclear polyadenylation-dependent rRNA catabolic process	42	4	0.465517	18	11	0.00168	YGR158C;YHR081W;YJL050W;YOL021C	DIS3;LRP1;MTR3;MTR4
AMB treatment	6	down	GO:0034476	U5 snRNA 3'-end processing	43	3	0.232759	9	19.16	0.0021	YHR081W;YJL050W;YMR239C	LRP1;MTR4;RNT1
AMB treatment	6	down	GO:0043634	polyadenylation-dependent ncRNA catabolic process	44	4	0.517241	20	9.63	0.00239	YGR158C;YHR081W;YJL050W;YOL021C	DIS3;LRP1;MTR3;MTR4
AMB treatment	6	down	GO:0071029	nuclear ncRNA surveillance	45	4	0.517241	20	9.63	0.00239	YGR158C;YHR081W;YJL050W;YOL021C	DIS3;LRP1;MTR3;MTR4
AMB treatment	6	down	GO:0071039	nuclear polyadenylation-dependent CUT catabolic process	46	3	0.258621	10	16.42	0.00275	YGR158C;YHR081W;YOL021C	DIS3;LRP1;MTR3
AMB treatment	6	down	GO:0042255	ribosome assembly	47	4	0.56186	23	8.6	0.00319	YGR159C;YNR054C;YPL211W;YPR112C	ESF2;MRD1;NIP7;NSR1
AMB treatment	6	down	GO:0071043	CUT metabolic process	48	3	0.310345	12	12.77	0.00465	YGR158C;YHR081W;YOL021C	DIS3;LRP1;MTR3
AMB treatment	6	down	GO:0042254	ribosome biogenesis	49	3	0.336013	34	10.16	0.0064	YBR154C;YJL148W;YNL248C	RPA34;RPA49;RPB5
AMB treatment	6	down	GO:0043144	snoRNA processing	50	5	1.11207	43	5.08	0.00659	YGR158C;YHR081W;YJL050W;YMR239C;YOL021C	DIS3;LRP1;MTR3;MTR4;RNT1
AMB treatment	6	down	GO:0043628	ncRNA 3'-end processing	51	5	1.11207	43	5.08	0.00659	YGR158C;YHR081W;YJL050W;YMR239C;YOL021C	DIS3;LRP1;MTR3;MTR4;RNT1
AMB treatment	6	down	GO:0009451	RNA modification	52	11	4.47414	173	2.67	0.00686	YBR061C;YCL054W;YDR165W;YFL001W;YJL125C;YLR063W;YLR401C;YNL061W;YOL124C;YPL266W;YPR137W	DEG1;DIM1;DUS3;GCD14;NOP2;RRP9;SPB1;TRM11;TRM7;TRM82;YLR063W
AMB treatment	6	down	GO:0071042	nuclear polyadenylation-dependent mRNA catabolic process	53	3	0.387931	15	9.57	0.00823	YGR158C;YJL050W;YOL021C	DIS3;MTR3;MTR4
AMB treatment	6	down	GO:0000470	maturation of LSU-rRNA	54	2	0.137181	6	21.65	0.00958	YFL002C;YPL198W	RPL7B;SPB4
AMB treatment	6	down	GO:0071038	nuclear polyadenylation-dependent tRNA catabolic process	55	3	0.413793	16	8.83	0.00958	YGR158C;YJL050W;YOL021C	DIS3;MTR3;MTR4
AMB treatment	7	down	GO:0006730	one-carbon metabolic process	1	4	0.178527	17	30.77	0.00229	YAL044C;YER043C;YLR058C;YLR180W	GCV3;SAH1;SAM1;SHM2
AMB treatment	7	down	GO:0006793	phosphorus metabolic process	2	19	7.96019	758	2.99	0.00944	YAR015W;YBL016W;YDL166C;YDR441C;YEL021W;YER043C;YER075C;YFL034C-B;YGR208W;YKL212W;YLL035W;YLR420W;YNL201C;YNL256W;YOR119C;YOR128C;YOR233W;YPL256C;YPR120C	ADE1;ADE2;APT2;CLB5;CLN2;FAP7;FOL1;FUS3;GRC3;KIN4;MOB2;PSY2;PTP3;RIO1;SAC1;SAH1;SER2;URA3;URA4
AMB treatment	8	down	GO:0000467	exonucleolytic trimming to generate mature 3'-end of 5.8S rRNA from tricistronic rRNA transcript (SSU-rRNA, 5.8S rRNA, LSU-rRNA)	1	5	0.118495	18	65.75	3.66e-06	YDL111C;YGR276C;YLR107W;YNL232W;YOL142W	CSL4;REX3;RNH70;RRP40;RRP42
AMB treatment	8	down	GO:0090503	RNA phosphodiester bond hydrolysis, exonucleolytic	2	4	0.141401	22	37.96	0.000232	YDL111C;YLR107W;YNL232W;YOL142W	CSL4;REX3;RRP40;RRP42
AMB treatment	8	down	GO:0043628	ncRNA 3'-end processing	3	4	0.244392	38	20.03	0.000931	YDL111C;YLR107W;YNL232W;YOL142W	CSL4;REX3;RRP40;RRP42
AMB treatment	8	down	GO:0071042	nuclear polyadenylation-dependent mRNA catabolic process	4	3	0.0987461	15	40.55	0.000931	YDL111C;YNL232W;YOL142W	CSL4;RRP40;RRP42
AMB treatment	8	down	GO:0071051	polyadenylation-dependent snoRNA 3'-end processing	5	3	0.0987461	15	40.55	0.000931	YDL111C;YNL232W;YOL142W	CSL4;RRP40;RRP42
AMB treatment	8	down	GO:0000469	cleavage involved in rRNA processing	6	5	0.49373	75	12.1	0.000931	YDL111C;YGR276C;YLR107W;YNL232W;YOL142W	CSL4;REX3;RNH70;RRP40;RRP42
AMB treatment	8	down	GO:0071038	nuclear polyadenylation-dependent tRNA catabolic process	7	3	0.105329	16	37.43	0.00094	YDL111C;YNL232W;YOL142W	CSL4;RRP40;RRP42
AMB treatment	8	down	GO:0070478	nuclear-transcribed mRNA catabolic process, 3'-5' exonucleolytic nonsense-mediated decay	8	3	0.111912	17	34.75	0.000994	YDL111C;YNL232W;YOL142W	CSL4;RRP40;RRP42
AMB treatment	8	down	GO:0000291	nuclear-transcribed mRNA catabolic process, exonucleolytic	9	3	0.118495	18	32.43	0.00101	YDL111C;YNL232W;YOL142W	CSL4;RRP40;RRP42
AMB treatment	8	down	GO:0000460	maturation of 5.8S rRNA	10	5	0.566144	86	10.44	0.00101	YDL111C;YGR276C;YLR107W;YNL232W;YOL142W	CSL4;REX3;RNH70;RRP40;RRP42
AMB treatment	8	down	GO:0031385	regulation of termination of mating projection growth	11	2	0.0263323	4	158.4	0.00101	YCL027W;YER149C	FUS1;PEA2
AMB treatment	8	down	GO:0043634	polyadenylation-dependent ncRNA catabolic process	12	3	0.131661	20	28.6	0.00101	YDL111C;YNL232W;YOL142W	CSL4;RRP40;RRP42
AMB treatment	8	down	GO:0071029	nuclear ncRNA surveillance	13	3	0.131661	20	28.6	0.00101	YDL111C;YNL232W;YOL142W	CSL4;RRP40;RRP42
AMB treatment	8	down	GO:0070651	nonfunctional rRNA decay	14	3	0.138245	21	27.01	0.00109	YDL111C;YNL232W;YOL142W	CSL4;RRP40;RRP42
AMB treatment	8	down	GO:0070481	nuclear-transcribed mRNA catabolic process, non-stop decay	15	3	0.151411	23	24.3	0.00134	YDL111C;YNL232W;YOL142W	CSL4;RRP40;RRP42
AMB treatment	8	down	GO:0060491	regulation of cell projection assembly	16	2	0.0394984	6	79.18	0.00183	YCL027W;YER149C	FUS1;PEA2
AMB treatment	8	down	GO:0090305	nucleic acid phosphodiester bond hydrolysis	17	7	1.54702	235	5.36	0.00208	YAR008W;YDL111C;YDR478W;YGR276C;YLR107W;YNL232W;YOL142W	CSL4;REX3;RNH70;RRP40;RRP42;SEN34;SNM1
AMB treatment	8	down	GO:0031382	mating projection assembly	18	2	0.0460815	7	63.33	0.00227	YCL027W;YER149C	FUS1;PEA2
AMB treatment	8	down	GO:0030030	cell projection organization	19	2	0.0526646	8	52.77	0.00286	YCL027W;YER149C	FUS1;PEA2
AMB treatment	8	down	GO:0071025	RNA surveillance	20	3	0.217241	33	16.17	0.00297	YDL111C;YNL232W;YOL142W	CSL4;RRP40;RRP42
AMB treatment	8	down	GO:0034476	U5 snRNA 3'-end processing	21	2	0.0592476	9	45.22	0.00331	YGR276C;YLR107W	REX3;RNH70
AMB treatment	8	down	GO:0043144	snoRNA processing	22	3	0.283072	43	12.11	0.00582	YDL111C;YNL232W;YOL142W	CSL4;RRP40;RRP42
AMB treatment	8	down	GO:0006399	tRNA metabolic process	23	3	0.333973	55	10.17	0.00891	YDL111C;YNL232W;YOL142W	CSL4;RRP40;RRP42
AMB treatment	8	down	GO:0000767	cell morphogenesis involved in conjugation	24	2	0.105329	16	22.59	0.00938	YCL027W;YER149C	FUS1;PEA2
AMB treatment	8	down	GO:0000288	nuclear-transcribed mRNA catabolic process, deadenylation-dependent decay	25	3	0.355486	54	9.48	0.00941	YDL111C;YNL232W;YOL142W	CSL4;RRP40;RRP42
AMB treatment	8	down	GO:0006396	RNA processing	26	10	4.0447	629	2.98	0.00941	YDL111C;YDR478W;YGL243W;YGR276C;YHR187W;YJR055W;YLR107W;YNL232W;YOL142W;YOR319W	CSL4;HIT1;HSH49;IKI1;REX3;RNH70;RRP40;RRP42;SNM1;TAD1
AMB treatment	8	down	GO:0016180	snRNA processing	27	2	0.111912	17	21.08	0.00941	YGR276C;YLR107W	REX3;RNH70
AMB treatment	8	down	GO:0031137	regulation of conjugation with cellular fusion	28	2	0.118495	18	19.76	0.00981	YCL027W;YER149C	FUS1;PEA2
AMB treatment	8	down	GO:0071035	nuclear polyadenylation-dependent rRNA catabolic process	29	2	0.118495	18	19.76	0.00981	YNL232W;YOL142W	CSL4;RRP40
