# Supplementary material for: Transcriptome and network analyses in Saccharomyces cerevisiae reveal that amphotericin B and lactoferrin synergy disrupt metal homeostasis and stress response
Source: Sci Rep. 2017 Jan 12;7:40232. doi: 10.1038/srep40232 (PMC5228129; doi:10.1038/srep40232)
Supplement: Supplementary Dataset 4 [file srep40232-s5.xls]

## Sheet: GO_BP
Dataset S4. Functional enrichment results for significant up- or down-regulated genes from AMB and AMB-LF treatments.
Experiment (AMB or AMB-LF treatment)	Enriched Among Up- or Down-Regulated Genes	Enriched GO ID	Enriched GO Term	Ranking	Number of Differentially Expressed Genes Observed	Expected Number of Genes	Number of Genes with this GO Term in the Genome	Odds Ratio	Benjamini-Hochberg Adjusted p-value	List of differentially expressed genes associated with enriched GO term (Systematic Names)	List of differentially expressed genes associated with enriched GO term (Gene Names)
AMB-LF treatment	up-regulated	GO:0002181	cytoplasmic translation	1	116	20.4505	178	16.94	3.59e-65	YBL027W;YBL072C;YBL087C;YBL092W;YBR031W;YBR048W;YBR084C-A;YBR181C;YBR191W;YCR031C;YDL061C;YDL075W;YDL082W;YDL083C;YDL130W;YDL133C-A;YDR012W;YDR025W;YDR064W;YDR382W;YDR418W;YDR447C;YDR450W;YDR471W;YEL054C;YER056C-A;YER074W;YER102W;YER117W;YER131W;YFL034C-A;YFR031C-A;YGL030W;YGL031C;YGL076C;YGL103W;YGL135W;YGL147C;YGR027C;YGR034W;YGR085C;YGR148C;YGR214W;YHL001W;YHL015W;YHL033C;YHR010W;YHR021C;YHR14…	RPL10;RPL11A;RPL11B;RPL12A;RPL12B;RPL13A;RPL13B;RPL14A;RPL14B;RPL15A;RPL16A;RPL16B;RPL17A;RPL17B;RPL18A;RPL18B;RPL19A;RPL19B;RPL1B;RPL20A;RPL20B;RPL21A;RPL21B;RPL22A;RPL22B;RPL23A;RPL23B;RPL24A;RPL24B;RPL25;RPL26A;RPL26B;RPL27A;RPL27B;RPL28;RPL2A;RPL2B;RPL3;RPL30;RPL31A;RPL31B;RPL32;RPL33B;RPL34A;RPL34B;RPL36A;RPL37A;RPL38;RPL40A;RPL40B;RPL41B;RPL42A;RPL42B;RPL43B;RPL4A;RPL4B;RPL5;RPL6A;RPL6B;RPL…
AMB-LF treatment	up-regulated	GO:0043436	oxoacid metabolic process	2	127	49.6616	435	3.66	5.38e-24	YAL062W;YBL076C;YBR084W;YBR115C;YBR145W;YBR166C;YBR177C;YBR208C;YBR218C;YBR248C;YBR249C;YBR263W;YCL009C;YCL030C;YCL064C;YCR053W;YDL066W;YDL131W;YDL170W;YDL171C;YDL182W;YDR023W;YDR034C;YDR035W;YDR037W;YDR127W;YDR158W;YDR234W;YDR341C;YDR354W;YEL009C;YEL038W;YEL046C;YER024W;YER040W;YER052C;YER055C;YER065C;YER069W;YER073W;YER081W;YER086W;YER090W;YFR055W;YGL026C;YGL055W;YGL125W;YGL148W;YGL202W;YGR094W…	AAT2;ACO2;ADE4;ADH1;ADH2;ADH3;ADH5;ALA1;ALD5;ARG1;ARG2;ARG3;ARG4;ARG5,6;ARG7;ARG8;ARG80;ARG81;ARO1;ARO2;ARO3;ARO4;ARO8;ARO9;ASN1;ASN2;BAT1;BAT2;BIO3;BIO4;BNA1;CAR1;CDC60;CHA1;CPA1;CPA2;DAL7;DAL81;DED81;DPS1;DUR1,2;EHT1;ELO1;FAA4;FOL2;GCN4;GDH1;GDH3;GLN1;GLN3;GLN4;GLT1;GLY1;GUA1;HIS1;HIS3;HIS4;HIS5;HIS7;HOM2;HOM3;HTS1;ICL1;IDP1;IDP2;ILS1;ILV1;ILV2;ILV3;ILV5;ILV6;IRC7;ISA1;KRS1;LEU3;LEU4;LEU9;LIP5;…
AMB-LF treatment	up-regulated	GO:0006520	cellular amino acid metabolic process	3	53	11.7802	108	8.45	7.67e-22	YAL062W;YBR115C;YBR166C;YBR208C;YBR248C;YBR249C;YBR263W;YCL030C;YCR053W;YDL066W;YDL131W;YDL171C;YDL182W;YDR035W;YDR127W;YDR234W;YDR354W;YEL009C;YER055C;YER069W;YER081W;YER090W;YGL026C;YGL148W;YGR124W;YGR267C;YHR018C;YIL094C;YIL116W;YIR034C;YJL071W;YJL088W;YJL130C;YJL200C;YJR109C;YKL029C;YKL184W;YKL211C;YKR080W;YLR027C;YML099C;YMR062C;YMR217W;YMR300C;YNR050C;YOL058W;YOL140W;YOR130C;YOR202W;YOR303W…	AAT2;ACO2;ADE4;ARG1;ARG2;ARG3;ARG4;ARG5,6;ARG7;ARG8;ARG81;ARO1;ARO2;ARO3;ARO4;ASN1;ASN2;CPA1;CPA2;DUR1,2;FOL2;GCN4;GDH1;GDH3;GLN1;GLT1;GUA1;HIS1;HIS3;HIS4;HIS5;HIS7;IDP1;LYS1;LYS12;LYS2;LYS20;LYS21;LYS4;LYS9;MAE1;MTD1;ORT1;SER3;SHM1;SPE1;THR4;TRP2;TRP3;TRP4;TRP5;TYR1;URA2
AMB-LF treatment	up-regulated	GO:0046394	carboxylic acid biosynthetic process	4	69	20.1668	178	5.37	2.52e-20	YBR115C;YBR166C;YBR177C;YBR248C;YBR263W;YCL009C;YCL030C;YCR053W;YDL131W;YDL182W;YDR034C;YDR158W;YDR234W;YDR354W;YEL009C;YEL038W;YEL046C;YER052C;YER055C;YER069W;YER073W;YER081W;YER086W;YER090W;YFR055W;YGL026C;YGL055W;YGL125W;YGL202W;YGR124W;YHR018C;YHR025W;YHR137W;YHR208W;YIL094C;YIL116W;YIR034C;YJL071W;YJL088W;YJL196C;YJL200C;YJR016C;YJR109C;YJR130C;YJR148W;YKL184W;YKL211C;YKR080W;YLL027W;YLR355C…	ACO2;ALD5;ARG1;ARG2;ARG3;ARG4;ARG5,6;ARG7;ARG8;ARG80;ARO8;ARO9;ASN1;ASN2;BAT1;BAT2;BIO3;BIO4;CPA1;CPA2;EHT1;ELO1;GCN4;GLN1;GLY1;HIS1;HIS3;HIS4;HIS5;HIS7;HOM2;HOM3;ILV1;ILV2;ILV3;ILV5;ILV6;IRC7;ISA1;LEU3;LEU4;LEU9;LIP5;LYS1;LYS12;LYS14;LYS2;LYS20;LYS21;LYS4;LYS9;MET13;MTD1;OLE1;ORT1;SAM4;SER3;SHM1;SPE1;SPE3;STR2;THR1;THR4;TRP2;TRP3;TRP4;TRP5;TYR1;UTR4
AMB-LF treatment	up-regulated	GO:1901566	organonitrogen compound biosynthetic process	5	98	36.353	354	3.83	2.86e-20	YAL062W;YBL061C;YBR035C;YBR084W;YBR115C;YBR166C;YBR248C;YBR249C;YBR256C;YBR263W;YCL009C;YCL030C;YCR053W;YDL066W;YDL131W;YDL171C;YDL182W;YDL205C;YDR020C;YDR034C;YDR035W;YDR127W;YDR158W;YDR234W;YDR487C;YDR531W;YEL009C;YEL038W;YEL046C;YER052C;YER055C;YER069W;YER081W;YER086W;YFR055W;YGL125W;YGL148W;YGL202W;YGR124W;YGR157W;YGR202C;YGR267C;YHR018C;YHR025W;YHR032W;YHR137W;YHR205W;YHR208W;YHR216W;YIL094C…	AAT2;ACO2;ADE12;ARG1;ARG2;ARG3;ARG4;ARG5,6;ARG7;ARG8;ARG80;ARO1;ARO2;ARO3;ARO4;ARO8;ARO9;ASN1;ASN2;BAT1;BAT2;BIO3;BIO4;BNA1;CAB1;CAR1;CHO2;CPA2;DAS2;ERC1;FOL2;GCN4;GDH1;GDH3;GLN1;GLT1;GLY1;GUA1;HEM3;HIS1;HIS3;HIS4;HIS5;HIS7;HOM2;HOM3;IDP1;ILV1;ILV2;ILV3;ILV5;ILV6;IMD2;IMD3;IRC7;ISA1;LCB3;LEU3;LEU4;LEU9;LYS1;LYS12;LYS14;LYS2;LYS20;LYS21;LYS4;LYS9;MET13;MIS1;NPR1;NRK1;ORT1;PCT1;PDX3;PMA2;POS5;PUT1;…
AMB-LF treatment	up-regulated	GO:0044283	small molecule biosynthetic process	6	105	40.9009	356	3.59	4.53e-20	YAL062W;YBR035C;YBR084W;YBR105C;YBR115C;YBR145W;YBR166C;YBR177C;YBR218C;YBR248C;YBR249C;YBR256C;YBR263W;YCL009C;YCL030C;YCR053W;YDL066W;YDL131W;YDL171C;YDL182W;YDR034C;YDR035W;YDR127W;YDR158W;YDR234W;YDR354W;YDR487C;YEL009C;YEL038W;YEL046C;YER052C;YER055C;YER069W;YER073W;YER081W;YER086W;YER090W;YFR055W;YGL026C;YGL055W;YGL125W;YGL148W;YGL202W;YGR124W;YGR157W;YGR202C;YGR267C;YHR018C;YHR025W;YHR046C…	AAT2;ACO2;ADH1;ADH2;ADH3;ADH5;ALD5;ARG1;ARG2;ARG3;ARG4;ARG5,6;ARG7;ARG8;ARG80;ARO1;ARO2;ARO3;ARO4;ARO8;ARO9;ASN1;ASN2;BAT1;BAT2;BIO3;BIO4;BNA1;CHO2;CPA1;CPA2;ECM22;EHT1;ELO1;FOL2;GCN4;GDH1;GDH3;GLN1;GLT1;GLY1;HIS1;HIS3;HIS4;HIS5;HIS7;HOM2;HOM3;IDI1;IDP1;ILV1;ILV2;ILV3;ILV5;ILV6;INM1;INO1;IRC7;ISA1;LEU3;LEU4;LEU9;LIP5;LYS1;LYS12;LYS14;LYS2;LYS20;LYS21;LYS4;LYS9;MET13;MIS1;MTD1;OLE1;ORT1;PCK1;PCT1;…
AMB-LF treatment	up-regulated	GO:0006807	nitrogen compound metabolic process	7	57	16.5321	169	5.4	3.46e-17	YAL062W;YBL061C;YBR115C;YBR166C;YBR249C;YCL009C;YCL064C;YCR053W;YDL066W;YDL131W;YDL171C;YDR035W;YDR127W;YDR158W;YDR234W;YEL040W;YEL046C;YER052C;YER081W;YER086W;YFR055W;YGL148W;YGL202W;YHR018C;YHR025W;YHR137W;YHR208W;YIL094C;YIL164C;YIL165C;YIR034C;YJL071W;YJL088W;YJL134W;YJL172W;YJL200C;YJR016C;YJR109C;YJR130C;YJR148W;YKL029C;YKR053C;YLR142W;YLR355C;YMR062C;YMR108W;YNL104C;YNL183C;YNR050C;YOL011W…	ACO2;ARG1;ARG2;ARG3;ARG4;ARG7;ARG8;ARO1;ARO2;ARO3;ARO4;ARO8;ARO9;BAT1;BAT2;CHA1;CPA2;CPS1;GDH1;GDH3;GLN1;GLT1;GLY1;HOM2;HOM3;IDP1;ILV1;ILV2;ILV3;ILV5;ILV6;IRC7;LCB3;LCB4;LEU4;LEU9;LYS1;LYS12;LYS2;LYS21;LYS4;LYS9;MAE1;NIT1;NPR1;ORT1;PLB3;PUT1;SER3;SKT5;STR2;THR1;THR4;TYR1;UTR2;YIL165C;YSR3
AMB-LF treatment	up-regulated	GO:0044249	cellular biosynthetic process	8	97	42.6878	409	3.1	4.91e-15	YAL062W;YBL071W-A;YBR035C;YBR105C;YBR115C;YBR166C;YBR177C;YBR248C;YBR249C;YBR256C;YBR263W;YCL009C;YCL030C;YCR053W;YDL066W;YDL131W;YDL171C;YDL182W;YDL205C;YDR020C;YDR035W;YDR127W;YDR234W;YDR354W;YDR487C;YDR531W;YEL046C;YER055C;YER073W;YER081W;YER086W;YER090W;YGL026C;YGL055W;YGL148W;YGR124W;YGR157W;YGR202C;YGR267C;YHR018C;YHR025W;YHR046C;YHR216W;YIL094C;YIL116W;YIR034C;YJL071W;YJL088W;YJL130C;YJL13…	AAH1;AAT2;ACO2;ADE12;ADE4;ALD5;APT1;ARG1;ARG2;ARG3;ARG4;ARG7;ARG8;ARO1;ARO2;ARO3;ARO4;ASN1;ASN2;BNA1;CAB1;CAR1;CHO2;CPA1;CPA2;DAS2;EHT1;ELO1;FOL2;GDH1;GDH3;GLN1;GLT1;GLY1;GUA1;HEM3;HIS1;HIS3;HIS4;HIS5;HIS7;IDI1;IDP1;ILV1;ILV2;ILV3;ILV5;ILV6;IMD2;IMD3;INM1;INO1;KTI11;LCB3;LEU4;LEU9;LYS1;LYS12;LYS2;LYS20;LYS21;LYS4;LYS9;MTD1;MUM3;NPR1;NRK1;OLE1;ORT1;PCT1;PDX3;PMA2;POS5;PRS1;PUT1;RIB3;RIB5;SER3;SHM1…
AMB-LF treatment	up-regulated	GO:0000462	maturation of SSU-rRNA from tricistronic rRNA transcript (SSU-rRNA, 5.8S rRNA, LSU-rRNA)	9	30	6.69841	59	8.39	1.33e-12	YBL072C;YBR048W;YBR181C;YBR189W;YCR031C;YDL083C;YDR025W;YDR064W;YEL026W;YER074W;YER102W;YGR081C;YGR103W;YGR118W;YHL015W;YHR021C;YHR065C;YHR196W;YIL069C;YJL191W;YKL156W;YLL011W;YLR441C;YML063W;YMR093W;YMR143W;YPL081W;YPL090C;YPL266W;YPR132W	DIM1;NOP7;RPS11A;RPS11B;RPS13;RPS14A;RPS14B;RPS16A;RPS16B;RPS1A;RPS1B;RPS20;RPS23A;RPS23B;RPS24A;RPS24B;RPS27A;RPS27B;RPS6A;RPS6B;RPS8A;RPS8B;RPS9A;RPS9B;RRP3;SLX9;SNU13;SOF1;UTP15;UTP9
AMB-LF treatment	up-regulated	GO:0042274	ribosomal small subunit biogenesis	10	43	13.7275	121	4.52	2.91e-11	YBL004W;YBL072C;YBR181C;YBR189W;YDL060W;YDL083C;YDL148C;YDR064W;YDR450W;YEL026W;YER074W;YER102W;YGR081C;YGR103W;YGR118W;YHL015W;YHR065C;YHR148W;YHR169W;YHR196W;YIL069C;YJL136C;YKL143W;YKR057W;YLL011W;YLR129W;YLR186W;YLR222C;YLR409C;YLR441C;YML026C;YML063W;YMR093W;YMR143W;YNL096C;YNL302C;YOL121C;YOR096W;YOR310C;YPL081W;YPL090C;YPL266W;YPR132W	DBP8;DIM1;DIP2;EMG1;IMP3;LTV1;NOP14;NOP58;NOP7;RPS13;RPS16A;RPS16B;RPS18A;RPS18B;RPS19A;RPS19B;RPS1A;RPS1B;RPS20;RPS21A;RPS21B;RPS23A;RPS23B;RPS24A;RPS24B;RPS6A;RPS6B;RPS7A;RPS7B;RPS8A;RPS8B;RPS9A;RPS9B;RRP3;SLX9;SNU13;SOF1;TSR1;UTP13;UTP15;UTP20;UTP21;UTP9
AMB-LF treatment	up-regulated	GO:0043043	peptide biosynthetic process	11	147	85.7082	746	2.11	3.76e-11	YBL027W;YBL072C;YBL076C;YBL087C;YBL092W;YBR031W;YBR048W;YBR084C-A;YBR143C;YBR181C;YBR189W;YBR191W;YCR031C;YDL061C;YDL075W;YDL082W;YDL083C;YDL130W;YDL133C-A;YDR012W;YDR023W;YDR025W;YDR037W;YDR041W;YDR064W;YDR091C;YDR341C;YDR382W;YDR418W;YDR447C;YDR450W;YDR471W;YEL054C;YER025W;YER056C-A;YER074W;YER102W;YER117W;YER131W;YER176W;YFL034C-A;YFR009W;YFR031C-A;YGL030W;YGL031C;YGL076C;YGL103W;YGL123W;YGL13…	ALA1;ASC1;CDC60;DED81;DPS1;ECM32;GCD11;GCN20;GLN4;HTS1;ILS1;KRS1;MDM38;MES1;RLI1;RPL10;RPL11A;RPL11B;RPL12A;RPL12B;RPL13A;RPL13B;RPL14A;RPL14B;RPL15A;RPL16A;RPL16B;RPL17A;RPL17B;RPL18A;RPL18B;RPL19A;RPL19B;RPL1B;RPL20A;RPL20B;RPL21A;RPL21B;RPL22A;RPL22B;RPL23A;RPL23B;RPL24A;RPL24B;RPL25;RPL26A;RPL26B;RPL27A;RPL27B;RPL28;RPL2A;RPL2B;RPL3;RPL30;RPL31A;RPL31B;RPL32;RPL33B;RPL34A;RPL34B;RPL36A;RPL37A…
AMB-LF treatment	up-regulated	GO:0006407	rRNA export from nucleus	12	15	2.06803	18	39.3	6.8e-11	YDR450W;YER131W;YGL123W;YGR214W;YJR123W;YLR048W;YLR264W;YML026C;YMR230W;YMR235C;YNL178W;YNL302C;YOL040C;YOL121C;YOR293W	RNA1;RPS0A;RPS0B;RPS10A;RPS10B;RPS15;RPS18A;RPS18B;RPS19A;RPS19B;RPS2;RPS26B;RPS28B;RPS3;RPS5
AMB-LF treatment	up-regulated	GO:0009067	aspartate family amino acid biosynthetic process	13	12	1.58745	14	47.69	4.64e-09	YBR115C;YDL131W;YDL182W;YDR034C;YDR234W;YGR124W;YIL094C;YIR034C;YJL200C;YLR027C;YNR050C;YPR145W	AAT2;ACO2;ASN1;ASN2;LYS1;LYS12;LYS14;LYS2;LYS20;LYS21;LYS4;LYS9
AMB-LF treatment	up-regulated	GO:0006553	lysine metabolic process	14	12	1.60846	14	46.98	5.04e-09	YBR115C;YDL131W;YDL182W;YDR034C;YDR158W;YDR234W;YER052C;YGL202W;YIL094C;YIR034C;YJL200C;YNR050C	ACO2;ARO8;HOM2;HOM3;LYS1;LYS12;LYS14;LYS2;LYS20;LYS21;LYS4;LYS9
AMB-LF treatment	up-regulated	GO:0006820	anion transport	15	44	17.4633	152	3.28	3.34e-08	YBR068C;YBR069C;YBR147W;YBR291C;YBR296C;YCL025C;YCL038C;YCR037C;YDL210W;YDR046C;YDR119W;YDR508C;YEL063C;YGL077C;YGL219C;YGR065C;YGR125W;YHR162W;YIL114C;YJL117W;YJL198W;YJR001W;YJR152W;YKR039W;YLL048C;YLL055W;YLR193C;YML116W;YML123C;YMR058W;YMR241W;YMR246W;YNL065W;YNL101W;YNL268W;YNL270C;YNR013C;YOL020W;YOL092W;YOR130C;YOR348C;YPL092W;YPL265W;YPR194C	AGP1;ALP1;AQR1;ATG22;ATR1;AVT1;AVT4;BAP2;BAP3;CAN1;CTP1;DAL5;DIP5;FAA4;FET3;GAP1;GNP1;HNM1;LYP1;MDM34;OPT2;ORT1;PHO84;PHO86;PHO87;PHO89;PHO90;PHO91;POR2;PUT4;RTC2;SSU1;TAT1;TAT2;UGA4;UPS1;VBA4;VHT1;YBT1;YCT1;YGR125W;YHM2;YHR162W;YOL092W
AMB-LF treatment	up-regulated	GO:0006526	arginine biosynthetic process	16	11	1.49357	13	43	3.34e-08	YER069W;YHR018C;YJL071W;YJL088W;YJR109C;YMR042W;YMR062C;YOL058W;YOL140W;YOR130C;YOR303W	ARG1;ARG2;ARG3;ARG4;ARG5,6;ARG7;ARG8;ARG80;CPA1;CPA2;ORT1
AMB-LF treatment	up-regulated	GO:0019878	lysine biosynthetic process via aminoadipic acid	17	10	1.26379	11	78.09	4.36e-08	YBR115C;YDL131W;YDL182W;YDR034C;YDR234W;YGL202W;YIL094C;YIR034C;YJL200C;YNR050C	ACO2;ARO8;LYS1;LYS12;LYS14;LYS2;LYS20;LYS21;LYS4;LYS9
AMB-LF treatment	up-regulated	GO:0003333	amino acid transmembrane transport	18	15	2.85972	25	11.84	7.82e-08	YBR068C;YBR069C;YCL025C;YDL210W;YDR046C;YDR508C;YEL063C;YGL077C;YJR001W;YKR039W;YNL268W;YNL270C;YOL020W;YOR348C;YPL265W	AGP1;ALP1;AVT1;BAP2;BAP3;CAN1;DIP5;GAP1;GNP1;HNM1;LYP1;PUT4;TAT1;TAT2;UGA4
AMB-LF treatment	up-regulated	GO:0034660	ncRNA metabolic process	19	67	34.6814	313	2.32	4.37e-07	YBL004W;YBL072C;YBR048W;YBR181C;YBR189W;YCL054W;YCR031C;YDL060W;YDL083C;YDL148C;YDR025W;YDR064W;YDR091C;YDR450W;YEL026W;YER074W;YER102W;YGL030W;YGL076C;YGL123W;YGR081C;YGR103W;YGR118W;YGR214W;YGR280C;YHL015W;YHL033C;YHR021C;YHR065C;YHR148W;YHR169W;YHR196W;YIL069C;YJL136C;YJL168C;YJL191W;YKL156W;YKR057W;YLL008W;YLL011W;YLL045C;YLR048W;YLR129W;YLR167W;YLR186W;YLR197W;YLR222C;YLR409C;YLR441C;YML026C…	DBP2;DBP8;DIM1;DIP2;DRS1;EMG1;IMP3;IPI3;MRM1;NAF1;NOP12;NOP14;NOP53;NOP56;NOP58;NOP7;PXR1;RLI1;RPL30;RPL7A;RPL8A;RPL8B;RPS0A;RPS0B;RPS11A;RPS11B;RPS13;RPS14A;RPS14B;RPS16A;RPS16B;RPS18A;RPS18B;RPS1A;RPS1B;RPS2;RPS20;RPS21A;RPS21B;RPS23A;RPS23B;RPS24A;RPS24B;RPS27A;RPS27B;RPS31;RPS6A;RPS6B;RPS7A;RPS7B;RPS8A;RPS8B;RPS9A;RPS9B;RRP3;SET2;SLX9;SNU13;SOF1;SPB1;TSR1;UTP13;UTP15;UTP20;UTP21;UTP9;YTM1
AMB-LF treatment	up-regulated	GO:0000028	ribosomal small subunit assembly	20	11	1.83824	16	17.19	1.08e-06	YBR048W;YCR031C;YDR025W;YDR447C;YGR214W;YHR021C;YJL191W;YKL156W;YLR048W;YLR167W;YML024W	RPS0A;RPS0B;RPS11A;RPS11B;RPS14A;RPS14B;RPS17A;RPS17B;RPS27A;RPS27B;RPS31
AMB-LF treatment	up-regulated	GO:0006364	rRNA processing	21	55	27.5794	243	2.39	2.28e-06	YBL072C;YBR048W;YBR181C;YBR189W;YCR031C;YDL014W;YDL083C;YDL208W;YDR025W;YDR064W;YDR091C;YEL026W;YER074W;YER102W;YGL030W;YGL076C;YGL123W;YGR081C;YGR118W;YGR280C;YHL015W;YHL033C;YHR065C;YHR089C;YHR148W;YHR196W;YIL069C;YJL191W;YKL156W;YLL008W;YLL011W;YLL045C;YLR167W;YLR197W;YLR409C;YLR430W;YLR441C;YML063W;YMR093W;YMR143W;YMR239C;YNL096C;YNL112W;YNL124W;YNL182C;YNL221C;YNL282W;YOL041C;YOR096W;YOR201C…	DBP2;DIM1;DRS1;GAR1;IMP3;IPI3;MRM1;NAF1;NHP2;NOP1;NOP12;NOP53;NOP56;POP1;POP3;PXR1;RLI1;RNT1;RPL30;RPL7A;RPL8A;RPL8B;RPS11A;RPS11B;RPS13;RPS14A;RPS14B;RPS16A;RPS16B;RPS1A;RPS1B;RPS2;RPS20;RPS23A;RPS23B;RPS24A;RPS24B;RPS27A;RPS31;RPS6A;RPS6B;RPS7A;RPS7B;RPS8A;RPS8B;RPS9A;RPS9B;RRP3;SEN1;SLX9;SNU13;SOF1;UTP15;UTP21;UTP9
AMB-LF treatment	up-regulated	GO:0071705	nitrogen compound transport	22	52	25.6656	226	2.44	2.78e-06	YBR068C;YBR069C;YBR147W;YCL025C;YCL038C;YDL198C;YDL210W;YDR046C;YDR119W;YDR138W;YDR381W;YDR384C;YDR450W;YDR508C;YEL063C;YER131W;YGL066W;YGL077C;YGL123W;YGR121C;YGR214W;YIL114C;YIR005W;YJR001W;YJR123W;YKL198C;YKR039W;YLL028W;YLL055W;YLR048W;YLR264W;YML026C;YMR230W;YMR235C;YMR308C;YNL004W;YNL065W;YNL101W;YNL142W;YNL178W;YNL268W;YNL270C;YNL302C;YOL020W;YOL040C;YOL092W;YOL121C;YOR130C;YOR293W;YOR348C…	AGP1;ALP1;AQR1;ATG22;ATO3;AVT1;AVT4;BAP2;BAP3;CAN1;DIP5;GAP1;GGC1;GNP1;HNM1;HPR1;HRB1;IST3;LYP1;MEP1;MEP2;MEP3;ORT1;POR2;PSE1;PTK1;PUT4;RNA1;RPS0A;RPS0B;RPS10A;RPS10B;RPS15;RPS18A;RPS18B;RPS19A;RPS19B;RPS2;RPS26B;RPS28B;RPS3;RPS5;RTC2;SGF73;TAT1;TAT2;TPO1;UGA4;VBA4;YCT1;YOL092W;YRA1
AMB-LF treatment	up-regulated	GO:0000027	ribosomal large subunit assembly	23	16	4.02116	35	6.61	3.33e-06	YDR418W;YEL054C;YGR085C;YIL148W;YKR094C;YLL008W;YLR075W;YLR340W;YLR448W;YML073C;YNL182C;YOL077C;YOL127W;YOR063W;YPL131W;YPR102C	BRX1;DRS1;IPI3;RPL10;RPL11A;RPL11B;RPL12A;RPL12B;RPL25;RPL3;RPL40A;RPL40B;RPL5;RPL6A;RPL6B;RPP0
AMB-LF treatment	up-regulated	GO:0019740	nitrogen utilization	24	12	2.4127	21	10.43	4.39e-06	YDL170W;YDR384C;YEL009C;YER040W;YFL021W;YGR121C;YIR023W;YJL110C;YNL142W;YNL183C;YNL229C;YPR138C	ATO3;DAL81;GAT1;GCN4;GLN3;GZF3;MEP1;MEP2;MEP3;NPR1;UGA3;URE2
AMB-LF treatment	up-regulated	GO:0009081	branched-chain amino acid metabolic process	25	13	2.87226	25	8.48	6.04e-06	YCL009C;YDR158W;YER086W;YHR025W;YHR208W;YJR016C;YJR148W;YLR134W;YLR355C;YLR451W;YMR108W;YNL104C;YOR108W	BAT1;BAT2;HOM2;ILV1;ILV2;ILV3;ILV5;ILV6;LEU3;LEU4;LEU9;PDC5;THR1
AMB-LF treatment	up-regulated	GO:0009097	isoleucine biosynthetic process	26	8	1.1489	10	31.14	8.13e-06	YCL009C;YDR158W;YER086W;YHR208W;YJR016C;YJR148W;YLR355C;YMR108W	BAT1;BAT2;HOM2;ILV1;ILV2;ILV3;ILV5;ILV6
AMB-LF treatment	up-regulated	GO:0006418	tRNA aminoacylation for protein translation	27	16	4.36583	38	5.71	1.11e-05	YBL076C;YDR023W;YDR037W;YDR341C;YGR094W;YGR185C;YGR264C;YHR019C;YHR020W;YIL078W;YLL018C;YOL097C;YOR168W;YOR335C;YPL160W;YPR033C	ALA1;CDC60;DED81;DPS1;GLN4;HTS1;ILS1;KRS1;MES1;SES1;THS1;TYS1;VAS1;WRS1;YDR341C;YHR020W
AMB-LF treatment	up-regulated	GO:0046942	carboxylic acid transport	28	19	5.91058	52	4.58	1.27e-05	YBR068C;YBR069C;YBR147W;YCL025C;YCL038C;YDR046C;YDR119W;YDR508C;YEL063C;YJR001W;YKR039W;YLL055W;YNL101W;YNL268W;YNL270C;YOL020W;YOL092W;YOR130C;YPL265W	AGP1;ALP1;ATG22;AVT1;AVT4;BAP2;BAP3;CAN1;DIP5;GAP1;GNP1;LYP1;ORT1;RTC2;TAT1;TAT2;VBA4;YCT1;YOL092W
AMB-LF treatment	up-regulated	GO:0009099	valine biosynthetic process	29	6	0.689342	6	Inf	1.51e-05	YCL009C;YHR208W;YJR016C;YJR148W;YLR355C;YMR108W	BAT1;BAT2;ILV2;ILV3;ILV5;ILV6
AMB-LF treatment	up-regulated	GO:1901607	alpha-amino acid biosynthetic process	30	18	5.4391	50	4.71	1.51e-05	YAL062W;YBR263W;YDL066W;YDL171C;YEL046C;YER081W;YGR267C;YHR018C;YJL088W;YJR109C;YKR080W;YLR142W;YMR042W;YOL058W;YOR130C;YOR303W;YOR375C;YPR035W	ARG1;ARG3;ARG4;ARG80;CPA1;CPA2;FOL2;GDH1;GDH3;GLN1;GLT1;GLY1;IDP1;MTD1;ORT1;PUT1;SER3;SHM1
AMB-LF treatment	up-regulated	GO:0042254	ribosome biogenesis	31	20	6.74212	63	3.97	2.92e-05	YDR156W;YDR418W;YEL054C;YER056C-A;YGR085C;YHR143W-A;YJR063W;YJR066W;YKL203C;YLR075W;YLR340W;YLR448W;YML073C;YNL248C;YOL077C;YOL127W;YOR063W;YPL131W;YPR102C;YPR110C	BRX1;RPA12;RPA14;RPA49;RPC10;RPC40;RPL10;RPL11A;RPL11B;RPL12A;RPL12B;RPL25;RPL3;RPL34A;RPL5;RPL6A;RPL6B;RPP0;TOR1;TOR2
AMB-LF treatment	up-regulated	GO:0043038	amino acid activation	32	16	4.7105	41	5.02	3.12e-05	YBL076C;YDR023W;YDR037W;YDR341C;YGR094W;YGR185C;YGR264C;YHR019C;YHR020W;YIL078W;YLL018C;YOL097C;YOR168W;YOR335C;YPL160W;YPR033C	ALA1;CDC60;DED81;DPS1;GLN4;HTS1;ILS1;KRS1;MES1;SES1;THS1;TYS1;VAS1;WRS1;YDR341C;YHR020W
AMB-LF treatment	up-regulated	GO:0000461	endonucleolytic cleavage to generate mature 3'-end of SSU-rRNA from (SSU-rRNA, 5.8S rRNA, LSU-rRNA)	33	5	0.574451	5	Inf	0.000119	YDL060W;YGR214W;YJL136C;YKR057W;YLR048W	RPS0A;RPS0B;RPS21A;RPS21B;TSR1
AMB-LF treatment	up-regulated	GO:0009063	cellular amino acid catabolic process	34	8	1.47956	13	12.59	0.00012	YBR145W;YDL170W;YHR208W;YIR023W;YJR148W;YMR083W;YMR303C;YOL086C	ADH1;ADH2;ADH3;ADH5;BAT1;BAT2;DAL81;UGA3
AMB-LF treatment	up-regulated	GO:0034220	ion transmembrane transport	35	35	17.3484	151	2.39	0.000169	YBR068C;YBR069C;YBR147W;YBR296C;YCL025C;YCL038C;YCR037C;YDL067C;YDL210W;YDR040C;YDR046C;YDR508C;YEL063C;YGL077C;YGR121C;YGR125W;YGR217W;YIL114C;YIL121W;YJL198W;YJR001W;YKR039W;YML123C;YMR058W;YNL101W;YNL142W;YNL268W;YNL270C;YNR013C;YOL020W;YOL092W;YOR348C;YPL036W;YPL265W;YPR138C	AGP1;ALP1;ATG22;AVT1;AVT4;BAP2;BAP3;CAN1;CCH1;COX9;DIP5;ENA1;FET3;GAP1;GNP1;HNM1;LYP1;MEP1;MEP2;MEP3;PHO84;PHO87;PHO89;PHO90;PHO91;PMA2;POR2;PUT4;QDR2;RTC2;TAT1;TAT2;UGA4;YGR125W;YOL092W
AMB-LF treatment	up-regulated	GO:0034762	regulation of transmembrane transport	36	8	1.60846	14	10.37	0.000255	YCR037C;YGL162W;YGR217W;YIL114C;YJL198W;YLR228C;YNL183C;YNR013C	CCH1;ECM22;NPR1;PHO87;PHO90;PHO91;POR2;SUT1
AMB-LF treatment	up-regulated	GO:0044281	small molecule metabolic process	37	76	49.1857	473	1.74	0.000255	YBL076C;YBR208C;YCL064C;YCR037C;YCR048W;YDL067C;YDL170W;YDR020C;YDR023W;YDR037W;YDR341C;YDR481C;YDR531W;YEL039C;YER024W;YER040W;YER065C;YER070W;YER072W;YFL004W;YGL059W;YGL224C;YGR094W;YGR180C;YGR185C;YGR264C;YHL012W;YHL016C;YHR019C;YHR020W;YHR032W;YHR216W;YIL066C;YIL078W;YIL160C;YIR023W;YIR027C;YIR031C;YIR032C;YJL026W;YJL130C;YJL198W;YKL015W;YKL029C;YKL181W;YLL012W;YLL018C;YLR174W;YLR432W;YML022W…	AAH1;ADE12;ADE4;ALA1;APT1;ARE1;ARG81;CAB1;CAR1;CDC60;CHA1;COX9;CYC7;DAL1;DAL3;DAL7;DAL81;DAS2;DED81;DPS1;DUR1,2;DUR3;ERC1;FAA4;GLN3;GLN4;GUA1;HTS1;ICL1;IDP2;ILS1;IMD2;IMD3;KRS1;MAE1;MES1;NRK1;PCL8;PEX11;PHO8;PHO84;PHO87;PHO90;PHO91;PKP2;PLB3;PMA2;POS5;POT1;PRS1;PUT3;RAP1;RNR1;RNR2;RNR3;RNR4;SDT1;SES1;SKP2;SWI1;THS1;TYS1;UGA3;URA2;URE2;URK1;VAS1;VTC1;VTC2;WRS1;YAT2;YDR341C;YEH1;YHL012W;YHR020W;YPL…
AMB-LF treatment	up-regulated	GO:0006450	regulation of translational fidelity	38	9	2.0615	18	7.82	0.000314	YBL076C;YDL075W;YGR094W;YGR118W;YHR020W;YJR123W;YLR406C;YPL160W;YPR132W	CDC60;ILS1;RPL31A;RPL31B;RPS23A;RPS23B;RPS5;VAS1;YHR020W
AMB-LF treatment	up-regulated	GO:0016054	organic acid catabolic process	39	23	9.88056	86	2.87	0.000352	YBR145W;YBR177C;YCL064C;YDL170W;YEL046C;YER086W;YFR055W;YHR137W;YHR208W;YIL160C;YIR023W;YJR025C;YJR148W;YKL015W;YLR027C;YLR134W;YLR142W;YMR042W;YMR083W;YMR303C;YOL011W;YOL086C;YPL111W	AAT2;ADH1;ADH2;ADH3;ADH5;ARG80;ARO9;BAT1;BAT2;BNA1;CAR1;CHA1;DAL81;EHT1;GLY1;ILV1;IRC7;PDC5;PLB3;POT1;PUT1;PUT3;UGA3
AMB-LF treatment	up-regulated	GO:0071426	ribonucleoprotein complex export from nucleus	40	29	13.9017	121	2.49	0.000365	YAL059W;YDR091C;YDR138W;YDR361C;YDR381W;YDR450W;YER131W;YGL066W;YGL123W;YGR081C;YGR214W;YIL148W;YIR005W;YJR123W;YKL143W;YKR094C;YLR048W;YLR264W;YML026C;YMR230W;YMR235C;YMR308C;YNL004W;YNL178W;YNL302C;YOL040C;YOL121C;YOR293W;YPL146C	BCP1;ECM1;HPR1;HRB1;IST3;LTV1;NOP53;PSE1;RLI1;RNA1;RPL40A;RPL40B;RPS0A;RPS0B;RPS10A;RPS10B;RPS15;RPS18A;RPS18B;RPS19A;RPS19B;RPS2;RPS26B;RPS28B;RPS3;RPS5;SGF73;SLX9;YRA1
AMB-LF treatment	up-regulated	GO:0070925	organelle assembly	41	30	14.5911	127	2.44	0.000365	YBR048W;YCR031C;YDR025W;YDR418W;YDR447C;YEL054C;YGL180W;YGR085C;YGR214W;YHR021C;YIL090W;YIL148W;YJL191W;YKL156W;YKR094C;YLL008W;YLR048W;YLR075W;YLR167W;YLR340W;YLR448W;YML024W;YML073C;YNL116W;YNL182C;YOL077C;YOL127W;YOR063W;YPL131W;YPR102C	ATG1;BRX1;DMA2;DRS1;ICE2;IPI3;RPL10;RPL11A;RPL11B;RPL12A;RPL12B;RPL25;RPL3;RPL40A;RPL40B;RPL5;RPL6A;RPL6B;RPP0;RPS0A;RPS0B;RPS11A;RPS11B;RPS14A;RPS14B;RPS17A;RPS17B;RPS27A;RPS27B;RPS31
AMB-LF treatment	up-regulated	GO:0009987	cellular process	42	635	598.578	5210	1.52	0.000398	YAL062W;YAR071W;YBL004W;YBL027W;YBL042C;YBL061C;YBL071W-A;YBL072C;YBL076C;YBL087C;YBL092W;YBL103C;YBL106C;YBR021W;YBR031W;YBR035C;YBR043C;YBR045C;YBR048W;YBR068C;YBR069C;YBR084C-A;YBR084W;YBR092C;YBR093C;YBR104W;YBR105C;YBR114W;YBR115C;YBR143C;YBR145W;YBR147W;YBR148W;YBR166C;YBR175W;YBR177C;YBR181C;YBR182C;YBR189W;YBR191W;YBR208C;YBR218C;YBR244W;YBR248C;YBR249C;YBR250W;YBR256C;YBR263W;YBR291C;YBR…	AAH1;AAP1;AAT2;ACO2;ADA2;ADE12;ADE4;ADH1;ADH2;ADH3;ADH5;ADY3;AGP1;AIM44;AIR1;ALA1;ALD5;ALP1;APT1;AQR1;AQY2;ARG1;ARG2;ARG3;ARG4;ARG5,6;ARG7;ARG8;ARG80;ARG81;ARO1;ARO2;ARO3;ARO4;ARO8;ARO9;ASC1;ASG1;ASN1;ASN2;ATG1;ATG22;ATO3;ATR1;AVT1;AVT4;BAP2;BAP3;BAS1;BAT1;BAT2;BIO3;BIO4;BNA1;BRX1;BUD9;BUL2;BYE1;CAB1;CAF16;CAN1;CAR1;CCH1;CCP1;CDC20;CDC60;CDC9;CFD1;CHA1;CHO2;CIN1;CIN2;CIN5;CLA4;CLD1;COG1;COX9;CPA1…
AMB-LF treatment	up-regulated	GO:0006725	cellular aromatic compound metabolic process	43	20	8.19859	75	3.05	0.000468	YBR035C;YBR092C;YBR166C;YBR249C;YBR263W;YCR020C;YDL205C;YDR035W;YDR127W;YDR354W;YER090W;YGL026C;YGL125W;YGL148W;YGL202W;YGR267C;YHR137W;YKL211C;YPL252C;YPL258C	ARO1;ARO2;ARO3;ARO4;ARO8;ARO9;FOL2;HEM3;MET13;PDX3;PET18;PHO3;SHM1;THI21;TRP2;TRP3;TRP4;TRP5;TYR1;YAH1
AMB-LF treatment	up-regulated	GO:0001080	nitrogen catabolite activation of transcription from RNA polymerase II promoter	44	5	0.689342	6	38.78	0.000483	YDL170W;YEL009C;YER040W;YFL021W;YIR023W	DAL81;GAT1;GCN4;GLN3;UGA3
AMB-LF treatment	up-regulated	GO:0009073	aromatic amino acid family biosynthetic process	45	6	1.02918	9	15.61	0.000597	YBR166C;YBR249C;YDR035W;YDR127W;YGL148W;YGL202W	ARO1;ARO2;ARO3;ARO4;ARO8;TYR1
AMB-LF treatment	up-regulated	GO:0042401	cellular biogenic amine biosynthetic process	46	6	1.03401	9	15.53	0.0006	YDR354W;YER090W;YGL026C;YKL184W;YKL211C;YPR069C	SPE1;SPE3;TRP2;TRP3;TRP4;TRP5
AMB-LF treatment	up-regulated	GO:0071941	nitrogen cycle metabolic process	47	4	0.458523	4	Inf	0.000699	YBR208C;YHL016C;YIR023W;YPL111W	CAR1;DAL81;DUR1,2;DUR3
AMB-LF treatment	up-regulated	GO:0006592	ornithine biosynthetic process	48	4	0.459561	4	Inf	0.000699	YER069W;YJL071W;YMR062C;YOL140W	ARG2;ARG5,6;ARG7;ARG8
AMB-LF treatment	up-regulated	GO:0009423	chorismate biosynthetic process	49	4	0.459561	4	Inf	0.000699	YBR249C;YDR035W;YDR127W;YGL148W	ARO1;ARO2;ARO3;ARO4
AMB-LF treatment	up-regulated	GO:0006399	tRNA metabolic process	50	37	20.3356	177	2.09	0.000726	YBL071W-A;YBL076C;YDL014W;YDR023W;YDR037W;YDR120C;YDR165W;YDR341C;YDR463W;YGR094W;YGR185C;YGR200C;YGR264C;YHR019C;YHR020W;YIL003W;YIL078W;YIL079C;YJL087C;YKL110C;YKR079C;YLL018C;YLR384C;YLR405W;YLR430W;YNL221C;YNL251C;YNL282W;YNL299W;YOL097C;YOR001W;YOR168W;YOR335C;YPL135W;YPL160W;YPL212C;YPR033C	AIR1;ALA1;CDC60;CFD1;DED81;DPS1;DUS4;ELP2;GLN4;HTS1;IKI3;ILS1;ISU1;KRS1;KTI11;KTI12;MES1;NOP1;NRD1;POP1;POP3;PUS1;RRP6;SEN1;SES1;STP1;THS1;TRF5;TRL1;TRM1;TRM82;TRZ1;TYS1;VAS1;WRS1;YDR341C;YHR020W
AMB-LF treatment	up-regulated	GO:0006541	glutamine metabolic process	51	9	2.40395	21	5.86	0.00102	YBR248C;YGR124W;YJL130C;YKL211C;YMR217W;YMR300C;YOR303W;YPR035W;YPR145W	ADE4;ASN1;ASN2;CPA1;GLN1;GUA1;HIS7;TRP3;URA2
AMB-LF treatment	up-regulated	GO:0000105	histidine biosynthetic process	52	6	1.1489	10	11.64	0.00111	YBR084W;YBR248C;YCL030C;YER055C;YIL116W;YOR202W	HIS1;HIS3;HIS4;HIS5;HIS7;MIS1
AMB-LF treatment	up-regulated	GO:0006855	drug transmembrane transport	53	6	1.1489	10	11.64	0.00111	YBR043C;YGR281W;YHR032W;YIL121W;YML116W;YNL065W	AQR1;ATR1;ERC1;QDR2;QDR3;YOR1
AMB-LF treatment	up-regulated	GO:0043102	amino acid salvage	54	6	1.1489	10	11.64	0.00111	YEL038W;YGL202W;YHR137W;YHR208W;YJR148W;YPL273W	ARO8;ARO9;BAT1;BAT2;SAM4;UTR4
AMB-LF treatment	up-regulated	GO:0052803	imidazole-containing compound metabolic process	55	6	1.1489	10	11.64	0.00111	YBR084W;YBR248C;YCL030C;YER055C;YIL116W;YOR202W	HIS1;HIS3;HIS4;HIS5;HIS7;MIS1
AMB-LF treatment	up-regulated	GO:0090293	nitrogen catabolite regulation of transcription	56	6	1.1489	10	11.64	0.00111	YDL170W;YEL009C;YER040W;YFL021W;YIR023W;YJL110C	DAL81;GAT1;GCN4;GLN3;GZF3;UGA3
AMB-LF treatment	up-regulated	GO:1901360	organic cyclic compound metabolic process	57	31	16.5065	151	2.18	0.00112	YBR035C;YBR092C;YBR166C;YBR208C;YBR249C;YBR256C;YBR263W;YCR020C;YCR048W;YDL205C;YDR035W;YDR127W;YDR354W;YDR487C;YER090W;YGL026C;YGL125W;YGL148W;YGL202W;YGR267C;YHR137W;YKL211C;YLL012W;YLL027W;YLR142W;YNR057C;YNR058W;YOR196C;YPL117C;YPL252C;YPL258C	ARE1;ARO1;ARO2;ARO3;ARO4;ARO8;ARO9;BIO3;BIO4;DUR1,2;FOL2;HEM3;IDI1;ISA1;LIP5;MET13;PDX3;PET18;PHO3;PUT1;RIB3;RIB5;SHM1;THI21;TRP2;TRP3;TRP4;TRP5;TYR1;YAH1;YEH1
AMB-LF treatment	up-regulated	GO:0009098	leucine biosynthetic process	58	5	0.804232	7	19.39	0.00116	YHR208W;YJR148W;YLR451W;YNL104C;YOR108W	BAT1;BAT2;LEU3;LEU4;LEU9
AMB-LF treatment	up-regulated	GO:0006396	RNA processing	59	100	72.7255	633	1.52	0.0012	YBL004W;YBL071W-A;YBL072C;YBR048W;YBR181C;YBR189W;YCL054W;YCR031C;YDL014W;YDL060W;YDL083C;YDL148C;YDL208W;YDR025W;YDR064W;YDR091C;YDR120C;YDR138W;YDR165W;YDR228C;YDR450W;YDR463W;YEL026W;YER074W;YER102W;YFR005C;YGL030W;YGL076C;YGL123W;YGR081C;YGR103W;YGR118W;YGR200C;YGR214W;YGR280C;YHL015W;YHL033C;YHR021C;YHR030C;YHR065C;YHR089C;YHR148W;YHR169W;YHR196W;YIL003W;YIL069C;YIR005W;YJL087C;YJL136C;YJL19…	CFD1;DBP2;DBP8;DIM1;DIP2;DRS1;DUS4;ELP2;EMG1;GAR1;HPR1;HRP1;IKI3;IMP3;IPI3;IST3;ISU1;KTI11;KTI12;MER1;MID2;MRM1;MRS4;NAF1;NHP2;NOP1;NOP12;NOP14;NOP53;NOP56;NOP58;NOP7;NRD1;PCF11;POP1;POP3;PUS1;PXR1;RLI1;RNA14;RNT1;RPL30;RPL7A;RPL8A;RPL8B;RPS0A;RPS0B;RPS11A;RPS11B;RPS13;RPS14A;RPS14B;RPS16A;RPS16B;RPS18A;RPS18B;RPS1A;RPS1B;RPS2;RPS20;RPS21A;RPS21B;RPS23A;RPS23B;RPS24A;RPS24B;RPS27A;RPS27B;RPS31;RP…
AMB-LF treatment	up-regulated	GO:0016226	iron-sulfur cluster assembly	60	9	2.52759	22	5.39	0.00136	YHR122W;YIL003W;YJR122W;YKR071C;YLL027W;YNL240C;YPL135W;YPL252C;YPR048W	CFD1;DRE2;IBA57;ISA1;ISU1;NAR1;TAH18;YAH1;YHR122W
AMB-LF treatment	up-regulated	GO:0033238	regulation of cellular amine metabolic process	61	8	2.06335	18	6.24	0.00142	YDR034C;YIR023W;YLR168C;YLR193C;YLR451W;YML099C;YNL311C;YPL111W	ARG81;CAR1;DAL81;LEU3;LYS14;SKP2;UPS1;UPS2
AMB-LF treatment	up-regulated	GO:0000478	endonucleolytic cleavage involved in rRNA processing	62	15	5.97429	52	3.17	0.00167	YBL004W;YDL060W;YDL148C;YDR450W;YGR214W;YHR021C;YHR169W;YJL136C;YKR057W;YLR048W;YLR129W;YLR186W;YLR222C;YML026C;YOR310C	DBP8;DIP2;EMG1;NOP14;NOP58;RPS0A;RPS0B;RPS18A;RPS18B;RPS21A;RPS21B;RPS27B;TSR1;UTP13;UTP20
AMB-LF treatment	up-regulated	GO:0006913	nucleocytoplasmic transport	63	36	20.6803	180	1.97	0.00172	YAL059W;YBL103C;YDR091C;YDR138W;YDR361C;YDR381W;YDR450W;YER131W;YGL016W;YGL066W;YGL123W;YGR081C;YGR214W;YHR030C;YIL148W;YIR005W;YJR123W;YKL143W;YKR092C;YKR094C;YLR048W;YLR264W;YML026C;YMR230W;YMR235C;YMR308C;YNL004W;YNL053W;YNL178W;YNL229C;YNL298W;YNL302C;YOL040C;YOL121C;YOR293W;YPL146C	BCP1;CLA4;ECM1;HPR1;HRB1;IST3;KAP122;LTV1;MSG5;NOP53;PSE1;RLI1;RNA1;RPL40A;RPL40B;RPS0A;RPS0B;RPS10A;RPS10B;RPS15;RPS18A;RPS18B;RPS19A;RPS19B;RPS2;RPS26B;RPS28B;RPS3;RPS5;RTG3;SGF73;SLT2;SLX9;SRP40;URE2;YRA1
AMB-LF treatment	up-regulated	GO:0034645	cellular macromolecule biosynthetic process	64	247	208.641	1816	1.32	0.00178	YBL027W;YBL061C;YBL072C;YBL076C;YBL087C;YBL092W;YBL103C;YBR031W;YBR048W;YBR084C-A;YBR143C;YBR175W;YBR181C;YBR182C;YBR189W;YBR191W;YCR020W-B;YCR031C;YDL061C;YDL075W;YDL082W;YDL083C;YDL101C;YDL130W;YDL133C-A;YDL150W;YDL164C;YDL170W;YDR012W;YDR023W;YDR025W;YDR034C;YDR037W;YDR041W;YDR064W;YDR073W;YDR078C;YDR091C;YDR126W;YDR138W;YDR156W;YDR174W;YDR228C;YDR341C;YDR381W;YDR382W;YDR418W;YDR447C;YDR448W;Y…	ADA2;ALA1;ARG5,6;ARG80;ARG81;ASC1;ASG1;BAS1;BYE1;CAF16;CDC60;CDC9;CIN5;CUP9;DAL81;DED81;DPS1;DUN1;ECM22;ECM32;ELP2;EOS1;FCP1;GAT1;GAT2;GCD11;GCN20;GCN4;GLN3;GLN4;GZF3;HMO1;HOS2;HPR1;HTL1;HTS1;IKI3;ILS1;IPI3;JHD2;KRS1;KTI12;KTR5;LEU3;LYS14;MAL13;MCM3;MDM38;MES1;MGA1;MNN1;MSA1;MSN4;NOP7;NRD1;PCF11;PCL5;PCL8;PUT3;PXR1;RAP1;RLI1;RNA1;RNR1;RNR2;RNR3;RNR4;RNT1;RPA12;RPA14;RPA49;RPC10;RPC17;RPC25;RPC37;…
AMB-LF treatment	up-regulated	GO:0006817	phosphate ion transport	65	6	1.26379	11	9.31	0.0019	YBR296C;YCR037C;YJL117W;YJL198W;YML123C;YNR013C	PHO84;PHO86;PHO87;PHO89;PHO90;PHO91
AMB-LF treatment	up-regulated	GO:0043628	ncRNA 3'-end processing	66	13	4.94028	43	3.38	0.00224	YDL014W;YDL060W;YGR214W;YGR280C;YJL136C;YKR057W;YKR079C;YLR048W;YLR430W;YMR239C;YNL251C;YNL299W;YOR001W	NOP1;NRD1;PXR1;RNT1;RPS0A;RPS0B;RPS21A;RPS21B;RRP6;SEN1;TRF5;TRZ1;TSR1
AMB-LF treatment	up-regulated	GO:0006591	ornithine metabolic process	67	4	0.571675	5	31.15	0.00225	YHR018C;YJL088W;YKL184W;YPL111W	ARG3;ARG4;CAR1;SPE1
AMB-LF treatment	up-regulated	GO:0000162	tryptophan biosynthetic process	68	4	0.574451	5	30.98	0.00225	YDR354W;YER090W;YGL026C;YKL211C	TRP2;TRP3;TRP4;TRP5
AMB-LF treatment	up-regulated	GO:0042435	indole-containing compound biosynthetic process	69	4	0.574451	5	30.98	0.00225	YDR354W;YER090W;YGL026C;YKL211C	TRP2;TRP3;TRP4;TRP5
AMB-LF treatment	up-regulated	GO:0046483	heterocycle metabolic process	70	21	10.1662	93	2.44	0.00232	YBR035C;YBR092C;YBR208C;YBR256C;YBR263W;YCR020C;YDL205C;YDR354W;YDR487C;YER090W;YGL026C;YGL125W;YGR267C;YKL211C;YLL027W;YLR142W;YNR057C;YNR058W;YOR196C;YPL252C;YPL258C	BIO3;BIO4;DUR1,2;FOL2;HEM3;ISA1;LIP5;MET13;PDX3;PET18;PHO3;PUT1;RIB3;RIB5;SHM1;THI21;TRP2;TRP3;TRP4;TRP5;YAH1
AMB-LF treatment	up-regulated	GO:0071826	ribonucleoprotein complex subunit organization	71	33	19.0718	166	1.95	0.00286	YBR048W;YCR031C;YDR025W;YDR091C;YDR418W;YDR447C;YEL054C;YER025W;YFR005C;YGR085C;YGR214W;YHR021C;YIL148W;YIR005W;YJL191W;YKL156W;YKR094C;YLL008W;YLR048W;YLR075W;YLR167W;YLR340W;YLR448W;YML024W;YML073C;YNL112W;YNL124W;YNL182C;YOL077C;YOL127W;YOR063W;YPL131W;YPR102C	BRX1;DBP2;DRS1;GCD11;IPI3;IST3;NAF1;RLI1;RPL10;RPL11A;RPL11B;RPL12A;RPL12B;RPL25;RPL3;RPL40A;RPL40B;RPL5;RPL6A;RPL6B;RPP0;RPS0A;RPS0B;RPS11A;RPS11B;RPS14A;RPS14B;RPS17A;RPS17B;RPS27A;RPS27B;RPS31;SAD1
AMB-LF treatment	up-regulated	GO:0000096	sulfur amino acid metabolic process	72	14	5.74451	50	3.03	0.00302	YBR084W;YDR158W;YEL038W;YER052C;YFR055W;YGL125W;YGL202W;YHR025W;YHR137W;YHR208W;YJR130C;YJR148W;YNL311C;YPL273W	ARO8;ARO9;BAT1;BAT2;HOM2;HOM3;IRC7;MET13;MIS1;SAM4;SKP2;STR2;THR1;UTR4
AMB-LF treatment	up-regulated	GO:0006797	polyphosphate metabolic process	73	6	1.37868	12	7.76	0.00302	YCR037C;YER072W;YFL004W;YJL198W;YML123C;YNR013C	PHO84;PHO87;PHO90;PHO91;VTC1;VTC2
AMB-LF treatment	up-regulated	GO:0071265	L-methionine biosynthetic process	74	6	1.37868	12	7.76	0.00302	YEL038W;YGL202W;YHR137W;YHR208W;YJR148W;YPL273W	ARO8;ARO9;BAT1;BAT2;SAM4;UTR4
AMB-LF treatment	up-regulated	GO:0043269	regulation of ion transport	75	7	1.83824	16	6.04	0.00304	YCR037C;YGR217W;YIL114C;YJL117W;YJL198W;YNR013C;YPR194C	CCH1;OPT2;PHO86;PHO87;PHO90;PHO91;POR2
AMB-LF treatment	up-regulated	GO:0043604	amide biosynthetic process	76	12	4.5765	44	3.28	0.00345	YBR084W;YGR124W;YGR267C;YKL184W;YKR080W;YLL027W;YLR027C;YNR057C;YNR058W;YPL111W;YPR069C;YPR145W	AAT2;ASN1;ASN2;BIO3;BIO4;CAR1;FOL2;ISA1;MIS1;MTD1;SPE1;SPE3
AMB-LF treatment	up-regulated	GO:0000447	endonucleolytic cleavage in ITS1 to separate SSU-rRNA from 5.8S rRNA and LSU-rRNA from tricistronic rRNA transcript (SSU-rRNA, 5.8S rRNA, LSU-rRNA)	77	13	5.28495	46	3.07	0.00369	YBL004W;YDL148C;YDR450W;YGR214W;YHR169W;YJL136C;YKR057W;YLR048W;YLR129W;YLR186W;YLR222C;YML026C;YOR310C	DBP8;DIP2;EMG1;NOP14;NOP58;RPS0A;RPS0B;RPS18A;RPS18B;RPS21A;RPS21B;UTP13;UTP20
AMB-LF treatment	up-regulated	GO:0006567	threonine catabolic process	78	3	0.344671	3	Inf	0.00369	YCL064C;YEL046C;YER086W	CHA1;GLY1;ILV1
AMB-LF treatment	up-regulated	GO:0019676	ammonia assimilation cycle	79	3	0.344671	3	Inf	0.00369	YAL062W;YDL171C;YOR375C	GDH1;GDH3;GLT1
AMB-LF treatment	up-regulated	GO:0043419	urea catabolic process	80	3	0.344671	3	Inf	0.00369	YBR208C;YHL016C;YIR023W	DAL81;DUR1,2;DUR3
AMB-LF treatment	up-regulated	GO:2000185	regulation of phosphate transmembrane transport	81	3	0.344671	3	Inf	0.00369	YCR037C;YJL198W;YNR013C	PHO87;PHO90;PHO91
AMB-LF treatment	up-regulated	GO:0019509	L-methionine biosynthetic process from methylthioadenosine	82	5	1.03401	9	9.69	0.00404	YEL038W;YGL202W;YHR137W;YHR208W;YJR148W	ARO8;ARO9;BAT1;BAT2;UTR4
AMB-LF treatment	up-regulated	GO:0009088	threonine biosynthetic process	83	4	0.689342	6	15.49	0.00509	YCR053W;YDR158W;YER052C;YHR025W	HOM2;HOM3;THR1;THR4
AMB-LF treatment	up-regulated	GO:0071704	organic substance metabolic process	84	227	198.026	1870	1.34	0.00509	YAL062W;YBL027W;YBL061C;YBL087C;YBL092W;YBR031W;YBR045C;YBR084C-A;YBR105C;YBR115C;YBR177C;YBR191W;YBR218C;YCL009C;YCL064C;YCR037C;YCR053W;YDL025C;YDL061C;YDL066W;YDL075W;YDL082W;YDL130W;YDL131W;YDL133C-A;YDL159W;YDL171C;YDL174C;YDR012W;YDR041W;YDR126W;YDR158W;YDR234W;YDR382W;YDR418W;YDR447C;YDR465C;YDR471W;YEL040W;YEL046C;YEL054C;YER001W;YER024W;YER025W;YER052C;YER056C-A;YER065C;YER072W;YER073W;Y…	AAP1;AAT2;ACO2;ALD5;ARG1;ARG2;ARG3;ARG4;ARG7;ARG8;ASC1;ASN1;ASN2;ATG1;BAT1;BAT2;BUL2;CAR1;CDC20;CHA1;CHO2;CIN1;CIN2;CLA4;CLD1;CPA2;CPS1;DLD1;DMA2;DUR3;ECM32;ECM38;EFM1;EHT1;ELO1;EOS1;FAA4;FPR4;GAS2;GCD11;GCN20;GDH1;GDH3;GIP1;GIP3;GLN1;GLT1;GLY1;GTO1;HOM2;HOM3;ICL1;ICP55;IDP1;IDP2;ILV1;ILV2;ILV3;ILV5;ILV6;IME2;INM1;INO1;IRC7;KDX1;KTR5;LCB3;LCB4;LEU4;LEU9;LIA1;LYS1;LYS12;LYS2;LYS21;LYS4;LYS9;MAE1;M…
AMB-LF treatment	up-regulated	GO:0010467	gene expression	85	186	156.295	1419	1.31	0.00573	YBL027W;YBL076C;YBL087C;YBL092W;YBL103C;YBR031W;YBR084C-A;YBR143C;YBR175W;YBR182C;YBR191W;YCR020W-B;YDL061C;YDL075W;YDL082W;YDL130W;YDL133C-A;YDL150W;YDL170W;YDR012W;YDR023W;YDR034C;YDR037W;YDR041W;YDR073W;YDR156W;YDR174W;YDR341C;YDR381W;YDR382W;YDR418W;YDR447C;YDR448W;YDR471W;YEL009C;YEL032W;YEL054C;YER025W;YER040W;YER056C-A;YER064C;YER069W;YER078C;YER117W;YER131W;YER176W;YFL021W;YFL028C;YFL034C…	ADA2;ALA1;ARG5,6;ARG80;ARG81;ASC1;ASG1;BAS1;BYE1;CAF16;CDC60;CIN5;CLA4;CUP9;DAL81;DED81;DPS1;ECM22;ECM32;FCP1;GAT1;GAT2;GCD11;GCN20;GCN4;GLN3;GLN4;GZF3;HMO1;HOS2;HRB1;HTL1;HTS1;ICP55;ILS1;JHD2;KRS1;LEU3;LYS14;MAL13;MCM3;MDM38;MES1;MGA1;MSA1;MSN4;PCL5;PSE1;PUT3;RAP1;RNA1;RPA12;RPA14;RPA49;RPC10;RPC17;RPC25;RPC37;RPC40;RPC53;RPI1;RPL10;RPL11A;RPL11B;RPL12A;RPL12B;RPL13A;RPL13B;RPL14A;RPL14B;RPL15A;…
AMB-LF treatment	up-regulated	GO:0071495	cellular response to endogenous stimulus	86	8	2.64248	23	4.14	0.0068	YDL170W;YEL009C;YER040W;YFL021W;YIR023W;YJL110C;YMR061W;YOL123W	DAL81;GAT1;GCN4;GLN3;GZF3;HRP1;RNA14;UGA3
AMB-LF treatment	up-regulated	GO:0000947	amino acid catabolic process to alcohol via Ehrlich pathway	87	5	1.1489	10	7.75	0.0069	YBR145W;YLR134W;YMR083W;YMR303C;YOL086C	ADH1;ADH2;ADH3;ADH5;PDC5
AMB-LF treatment	up-regulated	GO:0042797	tRNA transcription from RNA polymerase III promoter	88	7	2.18292	19	4.53	0.00839	YDL150W;YHR143W-A;YJL011C;YKL144C;YKR025W;YOR116C;YPR110C	RPC10;RPC17;RPC25;RPC37;RPC40;RPC53;RPO31
AMB-LF treatment	up-regulated	GO:1901606	alpha-amino acid catabolic process	89	12	5.17006	45	2.83	0.00852	YCL064C;YEL046C;YER086W;YFR055W;YHR137W;YJR025C;YKL015W;YLR134W;YLR142W;YMR042W;YOL011W;YPL111W	ARG80;ARO9;BNA1;CAR1;CHA1;GLY1;ILV1;IRC7;PDC5;PLB3;PUT1;PUT3
AMB-LF treatment	up-regulated	GO:0098781	ncRNA transcription	90	14	6.54875	57	2.54	0.00927	YDL150W;YDR156W;YHR143W-A;YJL011C;YJR063W;YJR066W;YJR119C;YKL125W;YKL144C;YKR025W;YMR239C;YNL248C;YOR116C;YPR110C	JHD2;RNT1;RPA12;RPA14;RPA49;RPC10;RPC17;RPC25;RPC37;RPC40;RPC53;RPO31;RRN3;TOR1
AMB-LF treatment	up-regulated	GO:0006586	indolalkylamine metabolic process	91	6	1.72335	15	5.17	0.00928	YDR354W;YER090W;YGL026C;YJR025C;YKL211C;YLR134W	BNA1;PDC5;TRP2;TRP3;TRP4;TRP5
AMB-LF treatment	up-regulated	GO:1901699	cellular response to nitrogen compound	92	6	1.72335	15	5.17	0.00928	YDL170W;YEL009C;YER040W;YFL021W;YIR023W;YJL110C	DAL81;GAT1;GCN4;GLN3;GZF3;UGA3
AMB-LF treatment	up-regulated	GO:0000256	allantoin catabolic process	93	4	0.804232	7	10.32	0.00928	YBR208C;YIR027C;YIR031C;YIR032C	DAL1;DAL3;DAL7;DUR1,2
AMB-LF treatment	up-regulated	GO:0034487	vacuolar amino acid transmembrane transport	94	4	0.804232	7	10.32	0.00928	YBR147W;YCL038C;YNL101W;YOL092W	ATG22;AVT4;RTC2;YOL092W
AMB-LF treatment	up-regulated	GO:0044746	amino acid transmembrane export	95	4	0.804232	7	10.32	0.00928	YBR147W;YCL038C;YNL101W;YOL092W	ATG22;AVT4;RTC2;YOL092W
AMB-LF treatment	up-regulated	GO:0045764	positive regulation of cellular amino acid metabolic process	96	4	0.804232	7	10.32	0.00928	YDR034C;YIR023W;YKL015W;YLR451W	DAL81;LEU3;LYS14;PUT3
AMB-LF treatment	up-regulated	GO:1903959	regulation of anion transmembrane transport	97	4	0.804232	7	10.32	0.00928	YCR037C;YIL114C;YJL198W;YNR013C	PHO87;PHO90;PHO91;POR2
AMB-LF treatment	down-regulated	GO:0044257	cellular protein catabolic process	1	61	29.0503	269	2.56	1.2e-06	YAL023C;YAL058W;YBR082C;YBR101C;YBR160W;YBR170C;YBR201W;YBR290W;YCL044C;YCL047C;YDL008W;YDL095W;YDR130C;YDR394W;YDR411C;YEL060C;YER012W;YER143W;YFR003C;YFR004W;YFR010W;YFR052W;YGL011C;YGL048C;YGL131C;YGR048W;YGR253C;YHR129C;YHR200W;YIR025W;YJL030W;YJL034W;YJL073W;YJL151C;YJR099W;YJR102C;YJR131W;YKL213C;YLR024C;YLR097C;YLR104W;YLR207W;YLR368W;YLR378C;YML013W;YMR022W;YMR067C;YMR077C;YMR174C;YMR184W…	ADD37;APC11;ARP1;ATG19;BSD2;CDC28;CDC31;CNE1;DDI1;DER1;DFM1;DOA1;ELC1;FES1;FIN1;HRD1;HRD3;HRT3;JEM1;KAR2;LCL2;MAD2;MDM30;MGR1;MND2;MNS1;NPL4;PAI3;PMT1;PMT2;POF1;PRB1;PRC1;PRE1;PRE5;PUP2;RPN10;RPN11;RPN12;RPT3;RPT6;SCJ1;SCL1;SEC61;SIS1;SNA3;SNT2;UBC4;UBC7;UBP16;UBP6;UBR2;UBX2;UBX4;UFD1;VPS20;VPS25;YDJ1;YNL155W;YPI1;YUH1
AMB-LF treatment	down-regulated	GO:0010498	proteasomal protein catabolic process	2	43	17.603	163	3.09	1.2e-06	YAL023C;YAL058W;YBR082C;YBR101C;YBR170C;YBR201W;YCL047C;YDL008W;YDL095W;YDR130C;YDR411C;YER012W;YFR003C;YFR004W;YFR010W;YGL011C;YGL048C;YGR048W;YGR253C;YHR129C;YIR025W;YJL030W;YJL034W;YJL073W;YJR131W;YLR024C;YLR097C;YLR104W;YLR207W;YLR368W;YLR378C;YML013W;YMR022W;YMR067C;YMR184W;YMR214W;YMR314W;YNL007C;YNL064C;YNL155W;YOL013C;YOL082W;YOR257W	ADD37;APC11;ARP1;ATG19;CDC31;CNE1;DER1;DFM1;FES1;FIN1;HRD1;HRD3;HRT3;JEM1;KAR2;LCL2;MAD2;MDM30;MND2;MNS1;NPL4;PMT1;PMT2;POF1;PRE1;PRE5;PUP2;RPN11;RPT6;SCJ1;SCL1;SEC61;SIS1;UBC4;UBC7;UBP6;UBR2;UBX2;UBX4;UFD1;YDJ1;YNL155W;YPI1
AMB-LF treatment	down-regulated	GO:0006511	ubiquitin-dependent protein catabolic process	3	54	25.2705	234	2.6	1.81e-06	YAL023C;YAL058W;YBR082C;YBR101C;YBR170C;YBR201W;YBR290W;YCL047C;YDL008W;YDL095W;YDR130C;YDR394W;YDR411C;YER012W;YER143W;YFR003C;YFR004W;YFR010W;YFR052W;YGL011C;YGL048C;YGR048W;YGR253C;YHR129C;YHR200W;YIR025W;YJL030W;YJL034W;YJL073W;YJR099W;YJR102C;YJR131W;YKL213C;YLR024C;YLR097C;YLR104W;YLR207W;YLR368W;YLR378C;YML013W;YMR022W;YMR067C;YMR077C;YMR184W;YMR214W;YMR314W;YNL007C;YNL064C;YNL155W;YOL013C…	ADD37;APC11;ARP1;ATG19;BSD2;CDC31;CNE1;DDI1;DER1;DFM1;DOA1;ELC1;FES1;FIN1;HRD1;HRD3;HRT3;JEM1;KAR2;LCL2;MAD2;MDM30;MND2;MNS1;NPL4;PMT1;PMT2;POF1;PRE1;PRE5;PUP2;RPN10;RPN11;RPN12;RPT3;RPT6;SCJ1;SCL1;SEC61;SIS1;UBC4;UBC7;UBP16;UBP6;UBR2;UBX2;UBX4;UFD1;VPS20;VPS25;YDJ1;YNL155W;YPI1;YUH1
AMB-LF treatment	down-regulated	GO:0055114	oxidation-reduction process	4	84	47.1933	437	2.1	1.97e-06	YBL064C;YBR014C;YBR026C;YCL018W;YCL033C;YCL035C;YDL022W;YDL085W;YDL124W;YDR098C;YDR376W;YDR453C;YDR506C;YDR539W;YER042W;YFR003C;YFR017C;YGL001C;YGL018C;YGL157W;YGL205W;YGL256W;YGR256W;YHR042W;YHR104W;YHR176W;YHR179W;YIL070C;YIL074C;YIR036C;YIR037W;YJL052W;YJR009C;YJR010W;YJR051W;YJR096W;YKL001C;YKL026C;YKL069W;YKL150W;YKR049C;YKR076W;YLR011W;YLR044C;YLR100W;YLR109W;YLR205C;YLR214W;YLR273C;YLR304C…	ACO1;ADH4;ADI1;AHP1;ALD2;ALD3;ALG6;ARH1;ARI1;COQ10;CYB5;CYC2;DAK1;ECM4;EMI5;ERG26;ERG27;ERG5;ERO1;ETR1;FDC1;FMO1;FMP46;FMS1;FRE1;FRE4;FRE7;GCY1;GLC8;GMC1;GND2;GPD1;GPX1;GRE2;GRE3;GRX1;GRX3;GRX7;GRX8;HFD1;HMX1;HYR1;IDH1;IDH2;IGD1;IRC24;JAC1;LEU2;LOT6;MAM33;MCR1;MDH2;MET14;MET16;MET3;MXR1;MXR2;NCP1;NDE2;OSM1;OYE2;PDC1;PET20;PHO85;PIG1;POX1;PPA2;PRM4;PRX1;RSF1;SER33;SVL3;TDH1;TDH2;TSA1;TSA2;YDL124W;…
AMB-LF treatment	down-regulated	GO:0030433	ER-associated ubiquitin-dependent protein catabolic process	5	18	4.40549	41	6.65	2.01e-06	YAL058W;YBR201W;YCL047C;YDR411C;YJL034W;YJL073W;YJR131W;YLR104W;YLR207W;YLR378C;YML013W;YMR022W;YMR067C;YMR184W;YMR214W;YNL064C;YOL013C;YOL082W	ADD37;ATG19;CNE1;DER1;DFM1;HRD1;HRD3;JEM1;KAR2;LCL2;MNS1;POF1;SCJ1;SEC61;UBC7;UBX2;UBX4;YDJ1
AMB-LF treatment	down-regulated	GO:0043632	modification-dependent macromolecule catabolic process	6	55	27.7544	257	2.36	8.81e-06	YAL023C;YAL058W;YBR082C;YBR101C;YBR170C;YBR201W;YBR290W;YCL047C;YDL008W;YDL095W;YDR130C;YDR394W;YDR411C;YER012W;YER143W;YFR003C;YFR004W;YFR010W;YFR052W;YGL011C;YGL048C;YGR048W;YGR253C;YHR129C;YHR200W;YIR025W;YJL030W;YJL034W;YJL073W;YJR099W;YJR102C;YJR131W;YKL213C;YLR024C;YLR097C;YLR104W;YLR207W;YLR368W;YLR378C;YML013W;YML118W;YMR022W;YMR067C;YMR077C;YMR184W;YMR214W;YMR314W;YNL007C;YNL064C;YNL155W…	ADD37;APC11;ARP1;ATG19;BSD2;CDC31;CNE1;DDI1;DER1;DFM1;DOA1;ELC1;FES1;FIN1;HRD1;HRD3;HRT3;JEM1;KAR2;LCL2;MAD2;MDM30;MND2;MNS1;NGL3;NPL4;PMT1;PMT2;POF1;PRE1;PRE5;PUP2;RPN10;RPN11;RPN12;RPT3;RPT6;SCJ1;SCL1;SEC61;SIS1;UBC4;UBC7;UBP16;UBP6;UBR2;UBX2;UBX4;UFD1;VPS20;VPS25;YDJ1;YNL155W;YPI1;YUH1
AMB-LF treatment	down-regulated	GO:0006733	oxidoreduction coenzyme metabolic process	7	29	10.7994	100	3.48	8.81e-06	YBR117C;YCL047C;YCR012W;YDL021W;YDL022W;YDL085W;YDR204W;YDR376W;YDR400W;YDR516C;YDR539W;YFR047C;YGR010W;YGR043C;YGR254W;YGR256W;YJL052W;YJR009C;YKL152C;YLR044C;YLR201C;YLR345W;YLR354C;YMR315W;YNL200C;YOL008W;YOR344C;YOR347C;YPL075W	ARH1;BNA6;COQ10;COQ4;COQ9;EMI2;ENO1;FDC1;GCR1;GND2;GPD1;GPM1;GPM2;NDE2;NMA2;NQM1;PDC1;PGK1;POF1;PYK2;TAL1;TDH1;TDH2;TKL2;TYE7;URH1;YLR345W;YMR315W;YNL200C
AMB-LF treatment	down-regulated	GO:0034976	response to endoplasmic reticulum stress	8	22	6.9116	64	4.44	8.81e-06	YAL023C;YAL058W;YBR170C;YBR201W;YCL047C;YDL095W;YDR411C;YGR048W;YJL034W;YJL073W;YJR131W;YLR104W;YLR207W;YLR378C;YML013W;YMR022W;YMR067C;YMR184W;YMR214W;YNL064C;YOL013C;YOL082W	ADD37;ATG19;CNE1;DER1;DFM1;HRD1;HRD3;JEM1;KAR2;LCL2;MNS1;NPL4;PMT1;PMT2;POF1;SCJ1;SEC61;UBC7;UBX2;UBX4;UFD1;YDJ1
AMB-LF treatment	down-regulated	GO:0006508	proteolysis	9	76	44.1694	409	1.99	1.7e-05	YAL023C;YAL058W;YBL100W-B;YBR082C;YBR101C;YBR170C;YBR201W;YBR290W;YCL019W;YCL044C;YCL047C;YDL008W;YDL095W;YDL227C;YDR034C-D;YDR130C;YDR394W;YDR411C;YEL060C;YER012W;YER143W;YFL044C;YFR003C;YFR004W;YFR010W;YFR052W;YGL011C;YGL048C;YGR048W;YGR253C;YHR129C;YHR134W;YHR200W;YIR022W;YIR025W;YJL030W;YJL034W;YJL073W;YJL113W;YJR099W;YJR102C;YJR117W;YJR131W;YKL213C;YLR024C;YLR066W;YLR097C;YLR104W;YLR120C;YLR…	ADD37;APC11;ARP1;ATG19;BSD2;CDC31;CNE1;CSI1;DDI1;DER1;DFM1;DOA1;ELC1;FES1;FIN1;HO;HRD1;HRD3;HRT3;JEM1;KAR2;LCL2;MAD2;MDM30;MGR1;MND2;MNS1;NPL4;OTU1;PAI3;PBI2;PMT1;PMT2;POF1;PRB1;PRC1;PRE1;PRE5;PUP2;RPN10;RPN11;RPN12;RPT3;RPT6;RRI2;SCJ1;SCL1;SEC11;SEC61;SIS1;SPC3;STE24;TFS1;TY2B-B;TY2B-C;TY2B-DR1;TY4B-J;UBC4;UBC7;UBP16;UBP6;UBR2;UBX2;UBX4;UFD1;VPS20;VPS25;WSS1;YDJ1;YGK3;YMR114C;YNL155W;YPI1;YPS1;Y…
AMB-LF treatment	down-regulated	GO:0006457	protein folding	10	24	8.39896	79	3.77	2.07e-05	YAL058W;YBR072W;YCL043C;YCR060W;YDR155C;YDR183W;YDR214W;YDR518W;YDR519W;YER103W;YFR041C;YGL018C;YGR142W;YHR057C;YHR176W;YML048W;YNL007C;YNL135C;YNL281W;YOL088C;YOR027W;YOR288C;YPL221W;YPR158W	AHA1;BTN2;CNE1;CPR1;CPR2;CUR1;ERJ5;EUG1;FLC1;FMO1;FPR1;FPR2;GSF2;HCH1;HSP26;JAC1;MPD1;MPD2;PDI1;PLP1;SIS1;SSA4;STI1;TAH1
AMB-LF treatment	down-regulated	GO:0072524	pyridine-containing compound metabolic process	11	27	10.7994	100	3.14	7.14e-05	YBR117C;YCL047C;YCR012W;YDL021W;YDL022W;YDL085W;YDR400W;YDR516C;YFR047C;YGR010W;YGR043C;YGR254W;YGR256W;YJL052W;YJR009C;YKL152C;YLR044C;YLR345W;YLR354C;YMR315W;YNL200C;YNL333W;YOR344C;YOR347C;YPL075W;YPR127W;YPR172W	BNA6;EMI2;ENO1;GCR1;GND2;GPD1;GPM1;GPM2;NDE2;NMA2;NQM1;PDC1;PGK1;POF1;PYK2;SNZ2;TAL1;TDH1;TDH2;TKL2;TYE7;URH1;YLR345W;YMR315W;YNL200C;YPR127W;YPR172W
AMB-LF treatment	down-regulated	GO:0051186	cofactor metabolic process	12	41	20.565	192	2.34	0.000143	YBR117C;YCL047C;YCR012W;YDL021W;YDL022W;YDL085W;YDL119C;YDR400W;YDR502C;YDR516C;YER183C;YFR047C;YGR010W;YGR043C;YGR254W;YGR256W;YIL145C;YJL052W;YJR009C;YJR051W;YJR156C;YKL152C;YLR044C;YLR151C;YLR180W;YLR205C;YLR354C;YMR020W;YMR113W;YMR169C;YMR170C;YMR208W;YMR220W;YMR315W;YNL200C;YNL333W;YNR043W;YOL055C;YOR054C;YOR347C;YPR172W	ALD2;ALD3;BNA6;EMI2;ENO1;ERG12;ERG8;FAU1;FMS1;FOL3;GND2;GPD1;GPM1;GPM2;HMX1;MVD1;NDE2;NMA2;NQM1;OSM1;PAN6;PCD1;PDC1;PGK1;POF1;PYK2;SAM1;SAM2;SNZ2;TAL1;TDH1;TDH2;THI11;THI20;TKL2;URH1;VHS3;YDL119C;YMR315W;YNL200C;YPR172W
AMB-LF treatment	down-regulated	GO:0009057	macromolecule catabolic process	13	75	46.5453	431	1.83	0.000176	YAL023C;YAL058W;YBR082C;YBR101C;YBR160W;YBR170C;YBR201W;YBR290W;YCL044C;YCL047C;YDL008W;YDL095W;YDR130C;YDR394W;YDR411C;YEL060C;YER012W;YER112W;YER143W;YFR003C;YFR004W;YFR010W;YFR017C;YFR052W;YGL011C;YGL048C;YGL122C;YGL131C;YGR048W;YGR253C;YHR129C;YHR200W;YIL162W;YIR025W;YJL030W;YJL034W;YJL073W;YJL151C;YJR099W;YJR102C;YJR131W;YKL113C;YKL213C;YKR084C;YLR021W;YLR024C;YLR097C;YLR104W;YLR136C;YLR207W…	ADD37;APC11;ARP1;ATG19;BSD2;CDC28;CDC31;CNE1;DDI1;DER1;DFM1;DOA1;DSS1;ELC1;FES1;FIN1;HBS1;HRD1;HRD3;HRT3;IGD1;IRC25;JEM1;KAR2;LCL2;LSM4;LSM7;MAD2;MDM30;MGR1;MND2;MNS1;MSS11;NAB2;NAB3;NGL3;NPL4;PAI3;PMT1;PMT2;POF1;PRB1;PRC1;PRE1;PRE5;PUP2;RAD27;RNH1;RPN10;RPN11;RPN12;RPT3;RPT6;SCJ1;SCL1;SEC61;SIS1;SNA3;SNT2;SUC2;TIS11;UBC4;UBC7;UBP16;UBP6;UBR2;UBX2;UBX4;UFD1;VPS20;VPS25;YDJ1;YNL155W;YPI1;YUH1
AMB-LF treatment	down-regulated	GO:0044712	single-organism catabolic process	14	69	42.1966	397	1.86	0.000205	YAL058W;YBR019C;YBR201W;YBR222C;YCL047C;YCR012W;YDL021W;YDL085W;YDL137W;YDL149W;YDR022C;YDR130C;YDR248C;YDR287W;YDR400W;YDR411C;YDR516C;YDR539W;YFR003C;YFR017C;YGL156W;YGL256W;YGR254W;YHL025W;YHR104W;YHR129C;YIL162W;YIR025W;YJL030W;YJL034W;YJL036W;YJL052W;YJL073W;YJL185C;YJR009C;YJR096W;YJR131W;YKL152C;YLR044C;YLR104W;YLR205C;YLR207W;YLR345W;YLR378C;YLR423C;YLR431C;YML013W;YML070W;YMR022W;YMR067C…	ADD37;ADH4;AMS1;ARF2;ARP1;ATG17;ATG19;ATG23;ATG31;ATG36;ATG5;ATG9;CNE1;DAK1;DER1;DFM1;EMI2;ENO1;FDC1;FIN1;GAL10;GCR1;GCY1;GPM1;GPM2;GRE3;HFD1;HMX1;HRD1;HRD3;IGD1;INM2;JEM1;KAR2;LCL2;MAD2;MND2;MNS1;NDE2;PCL1;PCS60;PDC1;PGK1;PGM3;PHO85;POF1;PYK2;RAD50;SCJ1;SEC61;SIS1;SNF6;SNX4;SUC2;TDH1;TDH2;THI20;TYE7;UBC7;UBX2;UBX4;URH1;VPS21;YDJ1;YDR248C;YJR096W;YLR345W;YPI1;YPR127W
AMB-LF treatment	down-regulated	GO:0006950	response to stress	15	104	70.8365	669	1.66	0.000205	YAL023C;YAL058W;YBL056W;YBR066C;YBR072W;YBR082C;YBR101C;YBR160W;YBR170C;YBR201W;YBR223C;YCL047C;YCR015C;YDL022W;YDL059C;YDL070W;YDL095W;YDL100C;YDL137W;YDL149W;YDL160C-A;YDR092W;YDR168W;YDR214W;YDR225W;YDR317W;YDR363W;YDR369C;YDR411C;YDR423C;YEL060C;YEL066W;YER028C;YER103W;YER142C;YER159C;YER179W;YGL048C;YGL087C;YGL090W;YGL127C;YGL208W;YGL209W;YGR014W;YGR048W;YHL025W;YHR134W;YIL053W;YJL034W;YJL05…	ADD37;AHA1;APN1;ARF2;ATG17;ATG19;ATG23;ATG36;ATG5;ATG9;BDF2;BUR6;CAD1;CDC28;CDC37;CDC73;CNE1;CTF18;CTF4;CUR1;DAN4;DER1;DFM1;DMC1;DOA1;ELC1;ESC2;FES1;GET3;GPD1;HCH1;HIM1;HPA3;HRD1;HRD3;HSP26;HSP82;HTA1;IES2;IES4;JEM1;KAR2;LCL2;LEO1;LHS1;LIF1;MAG1;MIG2;MIG3;MLH3;MMS2;MNS1;MSB2;NPL4;NRG2;NTG2;ORM2;PBS2;PCD1;PCL1;PHO85;PHR1;PMT1;PMT2;POF1;PRB1;PTC3;RAD10;RAD27;RAD50;RAD59;REV3;RFA3;RHR2;RPT6;SCJ1;SEC…
AMB-LF treatment	down-regulated	GO:0045454	cell redox homeostasis	16	13	3.56379	33	5.45	0.000205	YBL064C;YBR014C;YCL035C;YCL043C;YDR098C;YDR453C;YDR518W;YLR109W;YLR364W;YML028W;YOL088C;YOR288C;YPL156C	AHP1;EUG1;GRX1;GRX3;GRX7;GRX8;MPD1;MPD2;PDI1;PRM4;PRX1;TSA1;TSA2
AMB-LF treatment	down-regulated	GO:0051788	response to misfolded protein	17	8	1.51191	14	11.13	0.000319	YAL023C;YBR082C;YBR101C;YBR170C;YDL095W;YGR048W;YLR024C;YNL007C	FES1;NPL4;PMT1;PMT2;SIS1;UBC4;UBR2;UFD1
AMB-LF treatment	down-regulated	GO:0030970	retrograde protein transport, ER to cytosol	18	6	0.86395	8	24.99	0.000364	YBR170C;YBR201W;YGR048W;YLR207W;YLR378C;YOL013C	DER1;HRD1;HRD3;NPL4;SEC61;UFD1
AMB-LF treatment	down-regulated	GO:0044699	single-organism process	19	54	32.1529	373	2.02	0.000364	YBL089W;YBR019C;YBR290W;YCL033C;YDR486C;YER042W;YER063W;YGL122C;YGL156W;YGL157W;YGR028W;YGR141W;YGR142W;YGR243W;YGR284C;YHR043C;YHR044C;YHR104W;YHR117W;YHR176W;YIR022W;YIR036C;YIR037W;YJL133W;YJL151C;YJR074W;YJR096W;YJR107W;YKL026C;YKL069W;YKL214C;YKR013W;YKR049C;YKR076W;YLL018C-A;YLR066W;YLR080W;YLR214W;YML077W;YML130C;YML131W;YNL003C;YNL044W;YNL111C;YNL253W;YNL257C;YNR060W;YOL083W;YOL152W;YOR05…	AMS1;ARI1;ATG34;AVT5;BET5;BSD2;BTN2;COX19;CYB5;DOG1;DOG2;ECM4;EMP46;ERO1;ERV29;FIT3;FLC1;FMO1;FMP43;FMP46;FRE1;FRE4;FRE7;GAL10;GPX1;GRE3;HYR1;IRC24;MFM1;MOG1;MRS3;MSP1;MXR1;MXR2;NAB2;PET8;PRY2;SEC11;SIP3;SNA3;SPC3;SVL3;TEX1;THO1;TOM71;VPS60;VPS62;YIP3;YJR096W;YJR107W;YKL069W;YML131W;YOR059C;YRA2
AMB-LF treatment	down-regulated	GO:0044248	cellular catabolic process	20	112	79.2674	734	1.58	0.000429	YAL023C;YAL058W;YBR082C;YBR101C;YBR160W;YBR170C;YBR201W;YBR222C;YBR290W;YCL044C;YCL047C;YDL008W;YDL095W;YDL137W;YDL149W;YDR022C;YDR130C;YDR248C;YDR394W;YDR400W;YDR411C;YDR539W;YEL060C;YER012W;YER112W;YER143W;YER163C;YFR003C;YFR004W;YFR010W;YFR017C;YFR052W;YGL011C;YGL048C;YGL122C;YGL131C;YGL205W;YGL256W;YGR048W;YGR253C;YHL025W;YHR129C;YHR200W;YIL162W;YIR025W;YJL030W;YJL034W;YJL036W;YJL073W;YJL151C…	ADD37;ADH4;APC11;ARF2;ARP1;ATG17;ATG19;ATG23;ATG31;ATG34;ATG36;ATG5;ATG9;BET5;BSD2;CDC28;CDC31;CNE1;CSR1;DAK1;DDI1;DER1;DFM1;DOA1;DSS1;ELC1;FDC1;FES1;FIN1;GCR1;GDE1;HBS1;HFD1;HMX1;HRD1;HRD3;HRT3;ICL2;IGD1;IRC25;JEM1;KAR2;LCL2;LSM4;LSM7;MAD2;MDM30;MGR1;MND2;MNS1;MSS11;NAB2;NAB3;NGL3;NPL4;PAI3;PCL1;PCS60;PDC1;PDH1;PGC1;PGM3;PHO85;PLB1;PMT1;PMT2;POF1;POX1;PRB1;PRC1;PRE1;PRE5;PUP2;RAD27;RNH1;RPN10;RP…
AMB-LF treatment	down-regulated	GO:0044763	single-organism cellular process	21	344	299.004	2936	1.41	0.000429	YAL007C;YAL010C;YAL012W;YAL058W;YAR002C-A;YAR042W;YBL056W;YBL063W;YBL064C;YBL100W-B;YBR009C;YBR014C;YBR066C;YBR095C;YBR137W;YBR201W;YBR203W;YBR207W;YBR222C;YBR223C;YBR264C;YCL001W;YCL018W;YCL019W;YCL035C;YCL043C;YCR071C;YCR075W-A;YCR086W;YDL008W;YDL024C;YDL059C;YDL070W;YDL100C;YDL107W;YDL108W;YDL119C;YDL124W;YDL137W;YDL149W;YDL160C-A;YDL222C;YDL227C;YDL232W;YDR014W;YDR022C;YDR034C-D;YDR092W;YDR09…	ACB1;ACM1;ACN9;ACO1;ADD37;ADH4;ADI1;AGC1;AGP3;AHP1;AIM10;AKR1;ALD2;ALD3;APC11;APN1;ARF2;ARH1;ARP1;ATG17;ATG19;ATG23;ATG31;ATG36;ATG5;ATG9;BDF2;BET4;BFR1;CAK1;CDC31;CDC37;CDC73;CHS6;CLB6;CLN1;CLN2;CMK1;CNE1;CNN1;COQ10;COQ4;COQ9;COS111;COX14;COX18;CPR1;CRN1;CSE4;CSI1;CSM1;CTF18;CTF4;CTR1;CWC23;CYC2;CYS3;DAK1;DDI1;DER1;DFM1;DIA3;DIC1;DMC1;DOA1;DOT6;ECM27;ELC1;ELM1;ERP1;ERP2;ESC1;ESC2;EUG1;FAU1;FDC1;…
AMB-LF treatment	down-regulated	GO:0009135	purine nucleoside diphosphate metabolic process	22	14	4.42774	41	4.35	0.000429	YCR012W;YDL021W;YDL085W;YDR516C;YER170W;YGR254W;YJL052W;YJR009C;YKL152C;YLR044C;YLR345W;YOR344C;YOR347C;YPL075W	ADK2;EMI2;ENO1;GCR1;GPM1;GPM2;NDE2;PDC1;PGK1;PYK2;TDH1;TDH2;TYE7;YLR345W
AMB-LF treatment	down-regulated	GO:0009185	ribonucleoside diphosphate metabolic process	23	14	4.42774	41	4.35	0.000429	YCR012W;YDL021W;YDL085W;YDR516C;YER170W;YGR254W;YJL052W;YJR009C;YKL152C;YLR044C;YLR345W;YOR344C;YOR347C;YPL075W	ADK2;EMI2;ENO1;GCR1;GPM1;GPM2;NDE2;PDC1;PGK1;PYK2;TDH1;TDH2;TYE7;YLR345W
AMB-LF treatment	down-regulated	GO:0046031	ADP metabolic process	24	14	4.42774	41	4.35	0.000429	YCR012W;YDL021W;YDL085W;YDR516C;YER170W;YGR254W;YJL052W;YJR009C;YKL152C;YLR044C;YLR345W;YOR344C;YOR347C;YPL075W	ADK2;EMI2;ENO1;GCR1;GPM1;GPM2;NDE2;PDC1;PGK1;PYK2;TDH1;TDH2;TYE7;YLR345W
AMB-LF treatment	down-regulated	GO:0016128	phytosteroid metabolic process	25	12	3.4558	32	5.03	0.000492	YER044C;YGL001C;YHR042W;YJL167W;YKL150W;YLR100W;YML008C;YMR015C;YMR208W;YMR220W;YOL151W;YPL028W	ERG10;ERG12;ERG20;ERG26;ERG27;ERG28;ERG5;ERG6;ERG8;GRE2;MCR1;NCP1
AMB-LF treatment	down-regulated	GO:0006165	nucleoside diphosphate phosphorylation	26	12	3.56379	33	4.79	0.000644	YCR012W;YDL021W;YDR516C;YGR254W;YJL052W;YJR009C;YKL067W;YKL152C;YLR345W;YOR344C;YOR347C;YPL075W	EMI2;ENO1;GCR1;GPM1;GPM2;PGK1;PYK2;TDH1;TDH2;TYE7;YLR345W;YNK1
AMB-LF treatment	down-regulated	GO:1902652	secondary alcohol metabolic process	27	12	3.56379	33	4.79	0.000644	YER044C;YGL001C;YHR042W;YJL167W;YKL150W;YLR100W;YML008C;YMR015C;YMR208W;YMR220W;YOL151W;YPL028W	ERG10;ERG12;ERG20;ERG26;ERG27;ERG28;ERG5;ERG6;ERG8;GRE2;MCR1;NCP1
AMB-LF treatment	down-regulated	GO:0031204	posttranslational protein targeting to membrane, translocation	28	6	0.971944	9	16.66	0.000644	YER087C-B;YJL034W;YKL073W;YLR292C;YLR378C;YPL094C	KAR2;LHS1;SBH1;SEC61;SEC62;SEC72
AMB-LF treatment	down-regulated	GO:0006696	ergosterol biosynthetic process	29	11	3.23981	30	4.84	0.00107	YER044C;YGL001C;YHR042W;YJL167W;YKL150W;YLR100W;YML008C;YMR015C;YMR208W;YMR220W;YPL028W	ERG10;ERG12;ERG20;ERG26;ERG27;ERG28;ERG5;ERG6;ERG8;MCR1;NCP1
AMB-LF treatment	down-regulated	GO:0044107	cellular alcohol metabolic process	30	12	3.77978	35	4.37	0.00107	YER044C;YGL001C;YHR042W;YJL167W;YKL150W;YLR100W;YML008C;YMR015C;YMR208W;YMR220W;YOL151W;YPL028W	ERG10;ERG12;ERG20;ERG26;ERG27;ERG28;ERG5;ERG6;ERG8;GRE2;MCR1;NCP1
AMB-LF treatment	down-regulated	GO:0006694	steroid biosynthetic process	31	13	4.31975	40	4.03	0.00107	YER044C;YGL001C;YHR042W;YJL167W;YKL150W;YLR100W;YML008C;YMR015C;YMR208W;YMR220W;YNL111C;YNR043W;YPL028W	CYB5;ERG10;ERG12;ERG20;ERG26;ERG27;ERG28;ERG5;ERG6;ERG8;MCR1;MVD1;NCP1
AMB-LF treatment	down-regulated	GO:0044711	single-organism biosynthetic process	32	131	98.5983	913	1.47	0.00107	YAL012W;YBL091C-A;YBR026C;YBR160W;YCL018W;YCL047C;YCR012W;YCR071C;YDL119C;YDR018C;YDR204W;YDR221W;YDR268W;YDR287W;YDR296W;YDR319C;YDR376W;YDR400W;YDR434W;YDR502C;YDR511W;YDR539W;YER003C;YER044C;YER061C;YER091C;YER170W;YER183C;YFR017C;YFR042W;YFR047C;YGL001C;YGL062W;YGL126W;YGL143C;YGL256W;YGR010W;YGR032W;YGR109C;YGR220C;YGR254W;YHL024W;YHR038W;YHR042W;YHR123W;YHR134W;YHR188C;YIL053W;YIL070C;YIL07…	ACN9;ADH4;ADI1;ADK2;ALD2;ALD3;ARH1;ATP18;BNA6;CDC28;CEM1;CHS6;CKI1;CLB6;COQ10;COQ4;COQ9;COX14;CSR1;CYB5;CYS3;DPM1;ENO1;EPT1;ERG10;ERG12;ERG20;ERG26;ERG27;ERG28;ERG5;ERG6;ERG8;ETR1;FAU1;FDC1;FMS1;FOL3;FPR1;GAB1;GLC8;GPI16;GPI17;GPI2;GPM1;GSC2;GTB1;GWT1;HSP82;ICT1;IDH1;IDH2;IGD1;IMG2;INM2;KAR2;KEG1;LEU2;MAM33;MCD4;MCR1;MDH2;MEF2;MET14;MET16;MET17;MET2;MET3;MET6;MHR1;MHT1;MRF1;MRPL17;MRPL23;MRPL39;M…
AMB-LF treatment	down-regulated	GO:0051716	cellular response to stimulus	33	92	65.7086	629	1.55	0.0018	YAL058W;YBR072W;YBR160W;YBR201W;YBR203W;YBR223C;YBR264C;YCL047C;YCR015C;YCR075W-A;YDL059C;YDL070W;YDL137W;YDL149W;YDL160C-A;YDR092W;YDR128W;YDR214W;YDR225W;YDR277C;YDR317W;YDR363W;YDR369C;YEL060C;YEL066W;YER027C;YER103W;YER142C;YER159C;YER179W;YFR014C;YGL048C;YGL087C;YGL090W;YGL121C;YGL127C;YGL208W;YGR070W;YHL025W;YHR134W;YJL034W;YJL056C;YJL073W;YJL173C;YJL185C;YJR131W;YKL067W;YKL113C;YKL114C;YKL…	ADD37;AHA1;APN1;ARF2;ATG17;ATG19;ATG23;ATG36;ATG5;ATG9;BDF2;BUR6;CDC28;CDC73;CMK1;CNE1;COS111;CTF18;CTF4;CUR1;DER1;DMC1;DOA1;ELC1;ESC2;GAL83;GLC8;GPG1;HCH1;HIM1;HPA3;HRD3;HSP26;HTA1;IES2;IES4;JEM1;KAR2;LCL2;LEO1;LIF1;MAG1;MLH3;MMS2;MNS1;MTC5;MTH1;NCR1;NTG2;PCD1;PCL1;PHO85;PHR1;PIK1;POF1;PRB1;RAD10;RAD27;RAD50;RAD59;RAX1;RCN1;REV3;RFA3;ROM1;RPT6;RSF1;SCJ1;SEC61;SIP2;SNF6;SOH1;SSA4;SUB1;TDP1;TFS1;U…
AMB-LF treatment	down-regulated	GO:0008654	phospholipid biosynthetic process	34	23	10.9074	101	2.49	0.00198	YBL091C-A;YDR018C;YDR319C;YDR434W;YGL126W;YHR123W;YHR188C;YJL091C;YJL167W;YJR073C;YJR103W;YKL165C;YLR099C;YLR133W;YLR380W;YLR459W;YMR079W;YMR208W;YMR220W;YNL267W;YNR043W;YPL076W;YPR183W	CKI1;CSR1;DPM1;EPT1;ERG12;ERG20;ERG8;GAB1;GPI16;GPI17;GPI2;GWT1;ICT1;MCD4;MVD1;OPI3;PIK1;SCS22;SCS3;SEC14;URA8;YDR018C;YFT2
AMB-LF treatment	down-regulated	GO:1901615	organic hydroxy compound metabolic process	35	31	16.631	154	2.13	0.00213	YDL085W;YDR287W;YDR539W;YER044C;YGL001C;YGL256W;YHR042W;YHR123W;YIL053W;YJL167W;YJR073C;YKL150W;YLR044C;YLR100W;YLR133W;YLR380W;YML008C;YML070W;YMR008C;YMR015C;YMR079W;YMR208W;YMR220W;YNL111C;YNL333W;YNR043W;YOL151W;YOR120W;YPL028W;YPL206C;YPR172W	ADH4;CKI1;CSR1;CYB5;DAK1;EPT1;ERG10;ERG12;ERG20;ERG26;ERG27;ERG28;ERG5;ERG6;ERG8;FDC1;GCY1;GRE2;INM2;MCR1;MVD1;NCP1;NDE2;OPI3;PDC1;PGC1;PLB1;RHR2;SEC14;SNZ2;YPR172W
AMB-LF treatment	down-regulated	GO:0046165	alcohol biosynthetic process	36	17	7.09588	66	2.93	0.00227	YDR287W;YER044C;YGL001C;YGL256W;YHR042W;YIL053W;YJL167W;YKL150W;YLR044C;YLR100W;YML008C;YMR015C;YMR208W;YMR220W;YNL111C;YNR043W;YPL028W	ADH4;CYB5;ERG10;ERG12;ERG20;ERG26;ERG27;ERG28;ERG5;ERG6;ERG8;INM2;MCR1;MVD1;NCP1;PDC1;RHR2
AMB-LF treatment	down-regulated	GO:0042592	homeostatic process	37	49	30.6702	284	1.78	0.00258	YBL064C;YBR014C;YBR160W;YBR207W;YCL035C;YCL043C;YDL022W;YDL059C;YDR098C;YDR202C;YDR205W;YDR369C;YDR376W;YDR453C;YDR506C;YDR518W;YEL031W;YER092W;YFR003C;YGL095C;YGR142W;YHR050W;YHR060W;YHR209W;YJL173C;YJR099W;YKL175W;YKL213C;YLR109W;YLR126C;YLR136C;YLR205C;YLR214W;YLR350W;YLR364W;YML028W;YMR054W;YMR319C;YNL250W;YNR060W;YOL088C;YOL152W;YOR054C;YOR059C;YOR189W;YOR288C;YOR383C;YPL156C;YPL240C	AHP1;ARH1;BTN2;CDC28;CRG1;DOA1;EUG1;FET4;FIT3;FRE1;FRE4;FRE7;FTH1;GMC1;GPD1;GRX1;GRX3;GRX7;GRX8;HMX1;HSP82;IES4;IES5;MPD1;MPD2;MSC2;ORM2;PDI1;PRM4;PRX1;RAD50;RAD59;RAV2;RFA3;SMF2;SPF1;STV1;TIS11;TSA1;TSA2;VHS3;VMA22;VPS45;XRS2;YLR126C;YOR059C;YPI1;YUH1;ZRT3
AMB-LF treatment	down-regulated	GO:0071629	cytoplasm-associated proteasomal ubiquitin-dependent protein catabolic process	38	5	0.86395	8	13.86	0.00291	YBR082C;YBR101C;YBR170C;YGR048W;YLR024C	FES1;NPL4;UBC4;UBR2;UFD1
AMB-LF treatment	down-regulated	GO:0071712	ER-associated misfolded protein catabolic process	39	4	0.539969	5	33.23	0.00291	YAL023C;YBR170C;YDL095W;YGR048W	NPL4;PMT1;PMT2;UFD1
AMB-LF treatment	down-regulated	GO:0016125	sterol metabolic process	40	14	5.50768	51	3.17	0.00334	YER044C;YGL001C;YHR042W;YJL167W;YKL150W;YLR100W;YML008C;YMR015C;YMR208W;YMR220W;YNL111C;YNR043W;YOL151W;YPL028W	CYB5;ERG10;ERG12;ERG20;ERG26;ERG27;ERG28;ERG5;ERG6;ERG8;GRE2;MCR1;MVD1;NCP1
AMB-LF treatment	down-regulated	GO:0044281	small molecule metabolic process	41	75	52.6845	501	1.56	0.00334	YAL012W;YBR026C;YBR222C;YCL018W;YDL124W;YDR204W;YDR248C;YDR253C;YDR268W;YDR287W;YDR376W;YDR539W;YEL066W;YER044C;YER061C;YER087W;YER091C;YER183C;YGL001C;YGL205W;YGL256W;YHR042W;YHR123W;YIL053W;YIL074C;YIL145C;YJL097W;YJL167W;YJR010W;YJR073C;YJR156C;YKL001C;YKL150W;YLL062C;YLR100W;YLR118C;YLR126C;YLR133W;YLR201C;YLR303W;YLR304C;YLR380W;YML008C;YML070W;YMR008C;YMR009W;YMR015C;YMR020W;YMR079W;YMR113W…	ACO1;ADH4;ADI1;AIM10;ALD2;ALD3;ARH1;CEM1;CKI1;COQ10;COQ4;COQ9;CSR1;CYB5;CYS3;DAK1;EPT1;ERG10;ERG12;ERG20;ERG26;ERG27;ERG28;ERG5;ERG6;ERG8;ETR1;FAU1;FDC1;FMS1;FOL3;FPR1;GRE2;GRS2;HPA3;ICL2;IDH1;IDH2;INM2;LEU2;MCR1;MET14;MET16;MET17;MET2;MET3;MET32;MET6;MHT1;MSW1;MVD1;NCP1;OPI3;PAN6;PCS60;PDH1;PGC1;PHS1;PLB1;POX1;PPT2;RHR2;RIB4;SEC14;SER33;SNZ2;THI11;THI20;YDL124W;YDR248C;YGP1;YLR118C;YLR126C;YNL04…
AMB-LF treatment	down-regulated	GO:0010033	response to organic substance	42	43	26.4585	245	1.81	0.00345	YAL023C;YAL058W;YBR082C;YBR101C;YBR170C;YBR201W;YCL047C;YDL095W;YDL100C;YDR160W;YDR183W;YDR264C;YDR411C;YER028C;YGL133W;YGR048W;YJL034W;YJL073W;YJR117W;YJR131W;YKL073W;YLR024C;YLR097C;YLR104W;YLR207W;YLR350W;YLR378C;YML013W;YMR022W;YMR025W;YMR067C;YMR184W;YMR214W;YNL007C;YNL064C;YOL013C;YOL082W;YOL111C;YOL117W;YOR304W;YPL179W;YPL256C;YPR093C	ADD37;AKR1;ASR1;ATG19;CLN2;CNE1;CSI1;DER1;DFM1;FES1;GET3;HRD1;HRD3;HRT3;ISW2;ITC1;JEM1;KAR2;LCL2;LHS1;MDY2;MIG3;MNS1;NPL4;ORM2;PLP1;PMT1;PMT2;POF1;PPQ1;RRI2;SCJ1;SEC61;SIS1;SSY1;STE24;UBC4;UBC7;UBR2;UBX2;UBX4;UFD1;YDJ1
AMB-LF treatment	down-regulated	GO:0034599	cellular response to oxidative stress	43	22	10.9074	101	2.34	0.00396	YBL064C;YBR014C;YCL033C;YCL035C;YDL124W;YDR098C;YDR296W;YDR453C;YER042W;YFL014W;YGL131C;YGR043C;YHR104W;YIR037W;YJR096W;YKL026C;YKL069W;YKL150W;YLR011W;YLR109W;YML028W;YOR120W	AHP1;GCY1;GPX1;GRE3;GRX1;GRX3;GRX7;HSP12;HYR1;LOT6;MCR1;MHR1;MXR1;MXR2;NQM1;PRX1;SNT2;TSA1;TSA2;YDL124W;YJR096W;YKL069W
AMB-LF treatment	down-regulated	GO:0006796	phosphate-containing compound metabolic process	44	105	79.3754	735	1.44	0.00442	YBL056W;YBL091C-A;YBR117C;YBR160W;YCL047C;YCR012W;YDL021W;YDL022W;YDL024C;YDL085W;YDL108W;YDL125C;YDR018C;YDR066C;YDR168W;YDR248C;YDR284C;YDR287W;YDR319C;YDR400W;YDR434W;YDR516C;YEL016C;YER003C;YER027C;YER170W;YFL029C;YFR003C;YFR014C;YFR047C;YGL126W;YGL208W;YGR010W;YGR043C;YGR109C;YGR203W;YGR254W;YGR256W;YHR043C;YHR044C;YHR076W;YHR102W;YHR123W;YHR188C;YIL053W;YJL052W;YJL057C;YJL091C;YJL128C;YJL16…	ADK2;ATG17;ATP18;BNA6;CAK1;CDC28;CDC31;CDC37;CDC73;CKI1;CLB6;CLN1;CLN2;CMK1;CSR1;DAK1;DIA3;DOG1;DOG2;DPM1;DPP1;ELM1;EMI2;EMI5;ENO1;EPT1;ERG12;ERG20;ERG8;FIG4;GAB1;GAL83;GCR1;GDE1;GLC8;GND2;GPD1;GPI16;GPI17;GPI2;GPM1;GPM2;GWT1;HNT1;ICT1;IKS1;INM2;INP54;KIC1;KIN28;MCD4;MET14;MVD1;NDE2;NMA2;NPP2;NQM1;OPI3;OSM1;PBS2;PCD1;PCL1;PDC1;PGC1;PGK1;PGM3;PHO85;PIK1;PLB1;PMI40;POF1;PPA2;PPQ1;PTC3;PTC7;PYK2;RAD…
AMB-LF treatment	down-regulated	GO:0042026	protein refolding	45	7	1.83589	17	5.83	0.00471	YBR169C;YLR216C;YLR259C;YNL064C;YOR020C;YPL106C;YPL240C	CPR6;HSP10;HSP60;HSP82;SSE1;SSE2;YDJ1
AMB-LF treatment	down-regulated	GO:0010978	gene silencing involved in chronological cell aging	46	3	0.323981	3	Inf	0.00471	YDR295C;YNL021W;YPR179C	HDA1;HDA2;HDA3
AMB-LF treatment	down-regulated	GO:0019379	sulfate assimilation, phosphoadenylyl sulfate reduction by phosphoadenylyl-sulfate reductase (thioredoxin)	47	3	0.323981	3	Inf	0.00471	YJR010W;YKL001C;YPR167C	MET14;MET16;MET3
AMB-LF treatment	down-regulated	GO:0031047	gene silencing by RNA	48	3	0.323981	3	Inf	0.00471	YDR295C;YNL021W;YPR179C	HDA1;HDA2;HDA3
AMB-LF treatment	down-regulated	GO:0070843	misfolded protein transport	49	3	0.323981	3	Inf	0.00471	YBR201W;YLR378C;YNL007C	DER1;SEC61;SIS1
AMB-LF treatment	down-regulated	GO:0006091	generation of precursor metabolites and energy	50	33	19.8708	184	1.85	0.00798	YBR026C;YCR012W;YDL021W;YDL085W;YDR516C;YFR003C;YFR017C;YGL018C;YGL256W;YGR254W;YIL070C;YJL052W;YJR009C;YKL152C;YLR044C;YLR273C;YLR304C;YLR345W;YML070W;YMR030W;YMR267W;YMR311C;YNL037C;YOL008W;YOL071W;YOL126C;YOR002W;YOR136W;YOR344C;YOR347C;YPL031C;YPL075W;YPL159C	ACO1;ADH4;ALG6;COQ10;DAK1;EMI2;EMI5;ENO1;ETR1;GCR1;GLC8;GPM1;GPM2;IDH1;IDH2;IGD1;JAC1;MAM33;MDH2;NDE2;PDC1;PET20;PGK1;PHO85;PIG1;PPA2;PYK2;RSF1;TDH1;TDH2;TYE7;YLR345W;YPI1
AMB-LF treatment	down-regulated	GO:0046496	nicotinamide nucleotide metabolic process	51	13	5.55388	52	2.82	0.00928	YBR117C;YCL047C;YDL022W;YDL085W;YDR400W;YFR047C;YGR010W;YGR043C;YGR256W;YLR044C;YLR354C;YMR315W;YNL200C	BNA6;GND2;GPD1;NDE2;NMA2;NQM1;PDC1;POF1;TAL1;TKL2;URH1;YMR315W;YNL200C
AMB-LF treatment	down-regulated	GO:0019637	organophosphate metabolic process	52	60	42.2792	395	1.54	0.00979	YBL091C-A;YBR117C;YCL047C;YCR012W;YDL021W;YDL085W;YDL125C;YDR018C;YDR284C;YDR319C;YDR400W;YDR434W;YDR516C;YEL016C;YER003C;YER170W;YFR047C;YGL126W;YGR010W;YGR043C;YGR254W;YGR256W;YHR123W;YHR188C;YJL052W;YJL091C;YJL167W;YJR009C;YJR051W;YJR073C;YJR103W;YJR156C;YKL067W;YKL152C;YKL165C;YLR044C;YLR099C;YLR133W;YLR151C;YLR354C;YLR459W;YML081C-A;YMR079W;YMR208W;YMR220W;YMR278W;YMR315W;YNL200C;YNL267W;YNL…	ADK2;ATP18;BNA6;CKI1;DPM1;DPP1;EMI2;EMI5;ENO1;EPT1;ERG12;ERG20;ERG8;FIG4;GAB1;GND2;GPI16;GPI17;GPI2;GPM1;GPM2;GWT1;HNT1;ICT1;INP54;MCD4;MVD1;NDE2;NMA2;NPP2;NQM1;OPI3;OSM1;PCD1;PDC1;PGK1;PGM3;PIK1;PMI40;POF1;PYK2;SCS22;SCS3;SEC14;SNZ2;TAL1;TDH1;TDH2;THI11;THI20;TKL2;URA8;URH1;VHS3;YDR018C;YFT2;YMR315W;YNK1;YNL200C;YPR172W
AMB treatment	up-regulated	GO:0046394	carboxylic acid biosynthetic process	1	90	28.35	203	5.35	2.06e-24	YAL062W;YBR115C;YBR166C;YBR177C;YBR248C;YBR249C;YCL009C;YCL030C;YCR053W;YDL066W;YDL106C;YDL131W;YDL171C;YDL182W;YDR034C;YDR035W;YDR127W;YDR158W;YDR234W;YDR354W;YEL038W;YEL046C;YER052C;YER055C;YER069W;YER073W;YER081W;YER086W;YER090W;YFL030W;YFR025C;YFR030W;YFR055W;YGL026C;YGL125W;YGL148W;YGL154C;YGL184C;YGL202W;YGR124W;YGR267C;YHR018C;YHR025W;YHR037W;YHR137W;YHR208W;YIL094C;YIL116W;YIR034C;YJL060W…	AAT2;ACO2;AGX1;ALD4;ALD5;ARG1;ARG2;ARG3;ARG4;ARG5,6;ARG7;ARG8;ARO1;ARO2;ARO3;ARO4;ARO8;ARO9;ASN1;ASN2;BAT1;BAT2;BIO3;BIO4;BIO5;BNA1;BNA3;CIT1;CPA1;CPA2;EHT1;FOL2;GDH3;GLN1;GLT1;GLY1;HIS1;HIS2;HIS3;HIS4;HIS5;HIS7;HOM2;HOM3;IDP1;ILV1;ILV2;ILV3;ILV5;ILV6;IRC7;ISA1;ISA2;LAP2;LEU4;LEU9;LIP2;LYS1;LYS12;LYS14;LYS2;LYS20;LYS21;LYS4;LYS5;LYS9;MCT1;MET10;MET13;MET22;MET4;ORT1;PHO2;PRO2;PUT1;PUT2;SAM4;SCS7;…
AMB treatment	up-regulated	GO:0044283	small molecule biosynthetic process	2	123	49.7172	356	3.61	3.32e-22	YAL062W;YBL033C;YBR003W;YBR035C;YBR105C;YBR115C;YBR145W;YBR166C;YBR177C;YBR218C;YBR248C;YBR249C;YBR256C;YCL009C;YCL030C;YCL039W;YCR053W;YDL066W;YDL106C;YDL131W;YDL171C;YDL182W;YDR034C;YDR035W;YDR127W;YDR158W;YDR234W;YDR315C;YDR354W;YDR380W;YDR487C;YEL012W;YEL038W;YEL046C;YER052C;YER055C;YER069W;YER073W;YER081W;YER086W;YER090W;YFL030W;YFR025C;YFR030W;YFR055W;YGL026C;YGL125W;YGL148W;YGL154C;YGL184C…	AAT2;ACO2;ADH5;AGX1;ALD4;ALD5;ARG1;ARG2;ARG3;ARG4;ARG5,6;ARG7;ARG8;ARO1;ARO10;ARO2;ARO3;ARO4;ARO8;ARO9;ASN1;ASN2;ATG26;BAT1;BAT2;BIO3;BIO4;BIO5;BNA1;BNA3;CAT8;CIT1;COQ1;COQ6;CPA1;CPA2;CPT1;ECM22;EHT1;FOL2;FYV10;GDH3;GID7;GID8;GLN1;GLT1;GLY1;HIS1;HIS2;HIS3;HIS4;HIS5;HIS7;HMG2;HOM2;HOM3;IDP1;ILV1;ILV2;ILV3;ILV5;ILV6;INO1;IPK1;IRC7;ISA1;ISA2;LAP2;LEU4;LEU9;LIP2;LYS1;LYS12;LYS14;LYS2;LYS20;LYS21;LYS4…
AMB treatment	up-regulated	GO:0043436	oxoacid metabolic process	3	134	62.4259	447	2.93	4.6e-18	YAL062W;YBL015W;YBL076C;YBR006W;YBR115C;YBR145W;YBR166C;YBR177C;YBR208C;YBR218C;YBR248C;YBR249C;YCL009C;YCL030C;YCL040W;YCR053W;YDL066W;YDL085W;YDL106C;YDL131W;YDL170W;YDL171C;YDL182W;YDL215C;YDR034C;YDR035W;YDR127W;YDR158W;YDR234W;YDR341C;YDR354W;YDR380W;YDR533C;YEL038W;YEL046C;YER024W;YER040W;YER052C;YER055C;YER069W;YER073W;YER081W;YER086W;YER090W;YFL030W;YFR025C;YFR030W;YFR049W;YFR053C;YFR055W…	AAT2;ACH1;ACO2;ADH5;AGX1;ALD4;ALD5;ARG1;ARG2;ARG3;ARG4;ARG5,6;ARG7;ARG8;ARO1;ARO10;ARO2;ARO3;ARO4;ARO8;ARO9;ASN1;ASN2;BAT1;BAT2;BDS1;BIO3;BIO4;BIO5;BNA1;BNA3;CAR1;CAT8;CIT1;CPA1;CPA2;CYB2;DAL7;DED81;DPS1;DUR1,2;EHT1;FAA1;FAA4;FOL2;FUM1;GAD1;GDH2;GDH3;GLK1;GLN1;GLN3;GLT1;GLY1;HIS1;HIS2;HIS3;HIS4;HIS5;HIS7;HOM2;HOM3;HSP31;HXK1;IDP1;IDP2;ILS1;ILV1;ILV2;ILV3;ILV5;ILV6;IRC7;ISA1;ISA2;LAP2;LAP3;LEU4;LE…
AMB treatment	up-regulated	GO:0006520	cellular amino acid metabolic process	4	69	26.5593	194	3.7	2.56e-13	YAL062W;YBL076C;YBR006W;YBR115C;YBR145W;YBR166C;YBR208C;YBR248C;YBR249C;YCL030C;YCR053W;YDL066W;YDL106C;YDL131W;YDL170W;YDL171C;YDL182W;YDL215C;YDR034C;YDR035W;YDR127W;YDR234W;YDR341C;YDR354W;YEL046C;YER055C;YER069W;YER081W;YER090W;YFL030W;YFR025C;YGL026C;YGL148W;YGL154C;YGR124W;YGR185C;YGR267C;YHR018C;YHR019C;YHR037W;YIL094C;YIL116W;YIR034C;YJL060W;YJL071W;YJL088W;YJL200C;YJR025C;YJR109C;YKL015W…	AAT2;ACO2;ADH5;AGX1;ARG1;ARG2;ARG3;ARG4;ARG5,6;ARG7;ARG8;ARO1;ARO2;ARO3;ARO4;ASN1;ASN2;BNA1;BNA3;CAR1;CIT1;CPA1;CPA2;DED81;DPS1;DUR1,2;FOL2;GAD1;GDH2;GDH3;GLN1;GLT1;GLY1;HIS1;HIS2;HIS3;HIS4;HIS5;HIS7;IDP1;ILS1;LYS1;LYS12;LYS14;LYS2;LYS20;LYS21;LYS4;LYS5;LYS9;ORT1;PHO2;PRO2;PUT1;PUT2;PUT3;SER3;SRY1;THR4;TRP2;TRP3;TRP4;TRP5;TYR1;TYS1;UGA2;UGA3;YDR341C;YMR084W
AMB treatment	up-regulated	GO:0055114	oxidation-reduction process	5	101	54.2732	393	2.31	2.9e-09	YAL017W;YAL061W;YAL062W;YBR006W;YBR035C;YBR046C;YBR052C;YBR115C;YBR149W;YBR166C;YBR256C;YCL030C;YCR004C;YDL066W;YDL171C;YDL174C;YDL215C;YDR032C;YDR099W;YDR127W;YDR158W;YDR231C;YDR256C;YDR487C;YDR513W;YEL011W;YEL047C;YER054C;YER069W;YER070W;YER073W;YER081W;YER174C;YFR015C;YFR017C;YFR030W;YFR049W;YGL125W;YGL185C;YGL237C;YGR029W;YGR088W;YGR154C;YGR180C;YGR244C;YGR255C;YHL021C;YHR037W;YHR047C;YHR216W…	AAD10;AAP1;ACO2;AIF1;AIM17;ALD5;ARA1;ARA2;ARG5,6;ARO1;ATF1;AYR1;BDH2;BMH2;BNA1;CCP1;CIT1;COQ6;COX20;CTA1;CTT1;CYB2;DAL7;DLD1;DOT5;ECM4;ERV1;FET3;FRE2;FRE3;FRE5;FUM1;GAC1;GDB1;GDH2;GDH3;GIP2;GLC3;GLG1;GLG2;GLT1;GPH1;GRX2;GRX4;GSY1;GSY2;GTO1;HAP2;HFD1;HIS4;HMG2;HOM2;HYR1;IDP1;IDP2;IGD1;ILV5;IMD2;IRC15;LSC2;LYS1;LYS12;LYS2;LYS9;MCR1;MET10;MET13;PCL8;PDC5;PDX3;PGM2;PIG2;POT1;PRO2;PSK1;PST2;PUT1;PUT2;…
AMB treatment	up-regulated	GO:0009067	aspartate family amino acid biosynthetic process	6	13	1.92966	14	82.53	2.9e-09	YBR115C;YDL131W;YDL182W;YDR034C;YDR234W;YGL154C;YGR124W;YIL094C;YIR034C;YJL200C;YLR027C;YNR050C;YPR145W	AAT2;ACO2;ASN1;ASN2;LYS1;LYS12;LYS14;LYS2;LYS20;LYS21;LYS4;LYS5;LYS9
AMB treatment	up-regulated	GO:0006553	lysine metabolic process	7	13	1.95517	14	81.26	2.95e-09	YBR115C;YDL131W;YDL182W;YDR034C;YDR158W;YDR234W;YER052C;YGL154C;YGL202W;YIL094C;YIR034C;YJL200C;YNR050C	ACO2;ARO8;HOM2;HOM3;LYS1;LYS12;LYS14;LYS2;LYS20;LYS21;LYS4;LYS5;LYS9
AMB treatment	up-regulated	GO:0019878	lysine biosynthetic process via aminoadipic acid	8	11	1.53621	11	Inf	1.11e-08	YBR115C;YDL131W;YDL182W;YDR034C;YDR234W;YGL154C;YGL202W;YIL094C;YIR034C;YJL200C;YNR050C	ACO2;ARO8;LYS1;LYS12;LYS14;LYS2;LYS20;LYS21;LYS4;LYS5;LYS9
AMB treatment	up-regulated	GO:0006112	energy reserve metabolic process	9	18	4.74828	34	7.05	2.21e-06	YAL017W;YDR099W;YEL011W;YER054C;YFR015C;YFR017C;YHR047C;YIL045W;YIL099W;YJL137C;YKL035W;YKR058W;YLR258W;YMR105C;YOR178C;YPL219W;YPR160W;YPR184W	AAP1;BMH2;GAC1;GDB1;GIP2;GLC3;GLG1;GLG2;GPH1;GSY1;GSY2;IGD1;PCL8;PGM2;PIG2;PSK1;SGA1;UGP1
AMB treatment	up-regulated	GO:0009064	glutamine family amino acid metabolic process	10	16	4.14999	30	7.23	8.11e-06	YBR006W;YBR208C;YDL066W;YDL215C;YER069W;YHR018C;YJL071W;YJL088W;YJR109C;YMR062C;YMR250W;YNR001C;YOL058W;YOL140W;YOR130C;YPL111W	ARG1;ARG2;ARG3;ARG4;ARG5,6;ARG7;ARG8;CAR1;CIT1;CPA2;DUR1,2;GAD1;GDH2;IDP1;ORT1;UGA2
AMB treatment	up-regulated	GO:0005978	glycogen biosynthetic process	11	13	2.93276	21	10.14	1.02e-05	YAL017W;YEL011W;YFR015C;YFR017C;YIL045W;YJL137C;YKL035W;YKR058W;YLR258W;YMR105C;YOR178C;YPL219W;YPR184W	GAC1;GDB1;GLC3;GLG1;GLG2;GSY1;GSY2;IGD1;PCL8;PGM2;PIG2;PSK1;UGP1
AMB treatment	up-regulated	GO:0006526	arginine biosynthetic process	12	10	1.81552	13	20.76	1.02e-05	YER069W;YHR018C;YJL071W;YJL088W;YJR109C;YMR062C;YOL058W;YOL140W;YOR130C;YOR303W	ARG1;ARG2;ARG3;ARG4;ARG5,6;ARG7;ARG8;CPA1;CPA2;ORT1
AMB treatment	up-regulated	GO:0005996	monosaccharide metabolic process	13	31	12.7086	91	3.26	1.56e-05	YAL017W;YBR018C;YBR105C;YBR145W;YBR218C;YCL039W;YCL040W;YDL085W;YEL012W;YFR017C;YFR053C;YGL059W;YGL179C;YGL227W;YGR194C;YIL017C;YIL042C;YIL045W;YIL097W;YIL107C;YJL089W;YJL155C;YKL038W;YKR097W;YLR134W;YLR345W;YMR105C;YMR135C;YMR280C;YNL241C;YPL219W	ADH5;CAT8;FBP26;FYV10;GAL7;GID7;GID8;GLK1;HXK1;IGD1;NDE2;PCK1;PCL8;PDC5;PFK26;PGM2;PIG2;PKP1;PKP2;PSK1;PYC2;RGT1;SIP4;TOS3;UBC8;VID24;VID28;VID30;XKS1;YLR345W;ZWF1
AMB treatment	up-regulated	GO:0003333	amino acid transmembrane transport	14	16	4.46897	32	6.25	2.08e-05	YBR068C;YBR132C;YBR147W;YCL025C;YCL038C;YDR046C;YDR508C;YEL063C;YER119C;YKR039W;YNL101W;YNL270C;YNR056C;YOL020W;YOR348C;YPL265W	AGP1;AGP2;ALP1;ATG22;AVT4;AVT6;BAP2;BAP3;BIO5;CAN1;DIP5;GAP1;GNP1;PUT4;RTC2;TAT2
AMB treatment	up-regulated	GO:0000422	mitophagy	15	15	4.32931	31	5.86	7.11e-05	YBL078C;YBL103C;YDL113C;YGL180W;YHR171W;YIL146C;YIL165C;YLR356W;YNL223W;YNL242W;YOR019W;YOR043W;YPL166W;YPL250C;YPR185W	ATG1;ATG13;ATG2;ATG20;ATG29;ATG32;ATG33;ATG4;ATG7;ATG8;ICY2;RTG3;WHI2;YIL165C;YOR019W
AMB treatment	up-regulated	GO:0009097	isoleucine biosynthetic process	16	8	1.39655	10	24.86	7.22e-05	YCL009C;YDR158W;YER086W;YHR208W;YJR016C;YJR148W;YLR355C;YMR108W	BAT1;BAT2;HOM2;ILV1;ILV2;ILV3;ILV5;ILV6
AMB treatment	up-regulated	GO:0009081	branched-chain amino acid metabolic process	17	13	3.49138	25	6.76	9.29e-05	YCL009C;YDR158W;YDR380W;YER086W;YHR025W;YHR208W;YJR016C;YJR148W;YLR134W;YLR355C;YMR108W;YNL104C;YOR108W	ARO10;BAT1;BAT2;HOM2;ILV1;ILV2;ILV3;ILV5;ILV6;LEU4;LEU9;PDC5;THR1
AMB treatment	up-regulated	GO:0009099	valine biosynthetic process	18	6	0.837931	6	Inf	9.29e-05	YCL009C;YHR208W;YJR016C;YJR148W;YLR355C;YMR108W	BAT1;BAT2;ILV2;ILV3;ILV5;ILV6
AMB treatment	up-regulated	GO:0006820	anion transport	19	36	17.2374	124	2.6	9.29e-05	YBR068C;YBR147W;YBR291C;YCL025C;YCL038C;YCR075C;YDR046C;YDR508C;YEL062W;YEL063C;YER119C;YGL219C;YGR065C;YHR162W;YIL114C;YJL059W;YJR152W;YKL188C;YKR039W;YLL048C;YLL055W;YLR193C;YML038C;YMR058W;YMR246W;YNL101W;YNL270C;YNR056C;YOL020W;YOL158C;YOR049C;YOR130C;YOR317W;YOR348C;YPL265W;YPR194C	AGP1;ALP1;ATG22;AVT4;AVT6;BAP2;BAP3;BIO5;CAN1;CTP1;DAL5;DIP5;ENB1;ERS1;FAA1;FAA4;FET3;GAP1;GNP1;MDM34;NPR2;OPT2;ORT1;POR2;PUT4;PXA2;RSB1;RTC2;TAT2;UPS1;VHT1;YBT1;YCT1;YHC3;YHR162W;YMD8
AMB treatment	up-regulated	GO:0043648	dicarboxylic acid metabolic process	20	17	5.56462	40	4.64	0.000106	YAL062W;YBR006W;YBR249C;YDL066W;YDL171C;YDR035W;YDR127W;YER052C;YFR049W;YGL148W;YGR267C;YHR037W;YJR025C;YKL015W;YLR142W;YMR250W;YNR001C	ARO1;ARO2;ARO3;ARO4;BNA1;CIT1;FOL2;GAD1;GDH3;GLT1;HOM3;IDP1;PUT1;PUT2;PUT3;UGA2;YMR31
AMB treatment	up-regulated	GO:1901607	alpha-amino acid biosynthetic process	21	16	5.18676	39	4.6	0.000178	YAL062W;YBR166C;YDL066W;YDL171C;YGR267C;YHR018C;YHR037W;YJL088W;YJR109C;YLR142W;YNR001C;YOL058W;YOR130C;YOR303W;YOR323C;YPR035W	ARG1;ARG3;ARG4;CIT1;CPA1;CPA2;FOL2;GDH3;GLN1;GLT1;IDP1;ORT1;PRO2;PUT1;PUT2;TYR1
AMB treatment	up-regulated	GO:0046942	carboxylic acid transport	22	20	7.48725	54	3.72	0.000181	YBR068C;YBR147W;YBR291C;YCL025C;YCL038C;YCR075C;YDR046C;YDR508C;YEL062W;YEL063C;YER119C;YJL059W;YKR039W;YLL055W;YNL101W;YNL270C;YNR056C;YOL020W;YOR130C;YPL265W	AGP1;ALP1;ATG22;AVT4;AVT6;BAP2;BAP3;BIO5;CAN1;CTP1;DIP5;ERS1;GAP1;GNP1;NPR2;ORT1;RTC2;TAT2;YCT1;YHC3
AMB treatment	up-regulated	GO:0045912	negative regulation of carbohydrate metabolic process	23	10	2.37414	17	8.89	0.000209	YAL017W;YBR105C;YCL039W;YEL012W;YFR017C;YGL227W;YIL017C;YIL097W;YMR135C;YPL219W	FYV10;GID7;GID8;IGD1;PCL8;PSK1;UBC8;VID24;VID28;VID30
AMB treatment	up-regulated	GO:0010906	regulation of glucose metabolic process	24	13	3.77069	27	5.79	0.000209	YAL017W;YBR105C;YCL039W;YEL012W;YFR017C;YGL227W;YIL017C;YIL045W;YIL097W;YJL089W;YMR135C;YMR280C;YPL219W	CAT8;FYV10;GID7;GID8;IGD1;PCL8;PIG2;PSK1;SIP4;UBC8;VID24;VID28;VID30
AMB treatment	up-regulated	GO:0045721	negative regulation of gluconeogenesis	25	7	1.2569	9	21.72	0.000265	YBR105C;YCL039W;YEL012W;YGL227W;YIL017C;YIL097W;YMR135C	FYV10;GID7;GID8;UBC8;VID24;VID28;VID30
AMB treatment	up-regulated	GO:0044248	cellular catabolic process	26	139	101.792	731	1.54	0.000265	YBL078C;YBL103C;YBR001C;YBR006W;YBR105C;YBR114W;YBR128C;YBR145W;YBR177C;YBR183W;YBR208C;YBR280C;YCL008C;YCL038C;YCL039W;YCL052C;YDL113C;YDL170W;YDL215C;YDR001C;YDR069C;YDR151C;YDR219C;YDR260C;YDR306C;YDR315C;YDR330W;YDR358W;YDR380W;YDR435C;YDR490C;YDR533C;YEL012W;YEL046C;YEL062W;YER035W;YER086W;YFL009W;YFR017C;YFR044C;YFR055W;YGL003C;YGL116W;YGL141W;YGL180W;YGL222C;YGL227W;YGR097W;YGR122W;YGR289C…	AAT2;ADD37;ADH5;ARO10;ARO9;ASI2;ASK10;ATG1;ATG13;ATG14;ATG19;ATG2;ATG20;ATG22;ATG29;ATG32;ATG33;ATG34;ATG4;ATG7;ATG8;ATH1;AYR1;BAT1;BAT2;BNA1;BNA3;CAR1;CDC16;CDC20;CDC4;CDH1;CIT1;CPS1;CTF19;CTH1;CUE5;DAL1;DAL2;DAL3;DAL7;DBF20;DCS1;DCS2;DOA4;DUG1;DUR1,2;DUR3;EAR1;ECM38;EDC1;EDC2;EHT1;FYV10;GAC1;GAD1;GDB1;GDH2;GGA1;GID7;GID8;GLY1;GPH1;GTR1;GUT1;GUT2;HFD1;HRP1;HSP31;HUL4;HUL5;ICY2;IGD1;ILV1;IML1;IPK…
AMB treatment	up-regulated	GO:0005992	trehalose biosynthetic process	27	6	0.977586	7	37.21	0.000382	YBR126C;YDR074W;YKL035W;YML100W;YMR105C;YMR261C	PGM2;TPS1;TPS2;TPS3;TSL1;UGP1
AMB treatment	up-regulated	GO:0009312	oligosaccharide biosynthetic process	28	6	0.977586	7	37.21	0.000382	YBR126C;YDR074W;YKL035W;YML100W;YMR105C;YMR261C	PGM2;TPS1;TPS2;TPS3;TSL1;UGP1
AMB treatment	up-regulated	GO:0009605	response to external stimulus	29	46	25.9759	186	2.08	0.000405	YBL078C;YBR126C;YBR128C;YDL113C;YDL170W;YDR001C;YDR040C;YDR043C;YDR533C;YEL062W;YER040W;YFL021W;YGL071W;YGL162W;YGL180W;YGL237C;YGR023W;YHR030C;YHR071W;YHR171W;YIL036W;YIL056W;YJL089W;YJL110C;YJL144W;YJR138W;YKL062W;YKL100C;YLR312C;YMR140W;YMR280C;YNL098C;YNL223W;YNL241C;YNL242W;YOL001W;YOL052C-A;YPL016W;YPL120W;YPL140C;YPL154C;YPL166W;YPL230W;YPR026W;YPR075C;YPR185W	AFT1;ATG1;ATG13;ATG14;ATG2;ATG20;ATG29;ATG4;ATG7;ATG8;ATH1;CAT8;CST6;DDR2;ENA1;GAT1;GLN3;GZF3;HAP2;HSP31;IML1;MKK2;MSN4;MTL1;NPR2;NRG1;NTH1;OPY2;PCL5;PEP4;PHO80;RAS2;SIP4;SIP5;SLT2;SUT1;SWI1;TPS1;UGA3;USV1;VHR1;VPS30;YJL144W;YKL100C;YLR312C;ZWF1
AMB treatment	up-regulated	GO:0006073	cellular glucan metabolic process	30	19	7.40172	53	3.5	0.000405	YAL017W;YDR099W;YEL011W;YER054C;YFR015C;YFR017C;YGR143W;YHR047C;YIL045W;YIL099W;YJL137C;YKL035W;YKR058W;YLR258W;YMR105C;YOR178C;YPL219W;YPR160W;YPR184W	AAP1;BMH2;GAC1;GDB1;GIP2;GLC3;GLG1;GLG2;GPH1;GSY1;GSY2;IGD1;PCL8;PGM2;PIG2;PSK1;SGA1;SKN1;UGP1
AMB treatment	up-regulated	GO:0000105	histidine biosynthetic process	31	7	1.39655	10	14.48	0.000613	YBR248C;YCL030C;YDL106C;YER055C;YFR025C;YIL116W;YOR202W	HIS1;HIS2;HIS3;HIS4;HIS5;HIS7;PHO2
AMB treatment	up-regulated	GO:0052803	imidazole-containing compound metabolic process	32	7	1.39655	10	14.48	0.000613	YBR248C;YCL030C;YDL106C;YER055C;YFR025C;YIL116W;YOR202W	HIS1;HIS2;HIS3;HIS4;HIS5;HIS7;PHO2
AMB treatment	up-regulated	GO:0044282	small molecule catabolic process	33	34	17.7362	127	2.3	0.000659	YBR006W;YBR018C;YBR145W;YBR177C;YBR208C;YDL085W;YDL170W;YDL215C;YDR380W;YDR533C;YEL046C;YER073W;YER086W;YFR055W;YGR194C;YHL016C;YHL032C;YHR037W;YHR137W;YHR208W;YIL155C;YIL160C;YJL060W;YJR025C;YJR148W;YKL015W;YLR027C;YLR134W;YLR142W;YMR105C;YMR250W;YNL239W;YPL016W;YPL111W	AAT2;ADH5;ALD5;ARO10;ARO9;BAT1;BAT2;BNA1;BNA3;CAR1;DUR1,2;DUR3;EHT1;GAD1;GAL7;GDH2;GLY1;GUT1;GUT2;HSP31;ILV1;IRC7;LAP3;NDE2;PDC5;PGM2;POT1;PUT1;PUT2;PUT3;SWI1;UGA2;UGA3;XKS1
AMB treatment	up-regulated	GO:0015891	siderophore transport	34	6	1.11724	8	18.6	0.00111	YEL065W;YHL040C;YHL047C;YOR381W;YOR382W;YOR383C	ARN1;ARN2;FIT2;FIT3;FRE3;SIT1
AMB treatment	up-regulated	GO:1901606	alpha-amino acid catabolic process	35	16	6.28448	45	3.44	0.00151	YBR006W;YDL215C;YDR380W;YEL046C;YER086W;YFR055W;YHR037W;YHR137W;YJL060W;YJR025C;YKL015W;YLR134W;YLR142W;YMR250W;YNL239W;YPL111W	ARO10;ARO9;BNA1;BNA3;CAR1;GAD1;GDH2;GLY1;ILV1;IRC7;LAP3;PDC5;PUT1;PUT2;PUT3;UGA2
AMB treatment	up-regulated	GO:0071472	cellular response to salt stress	36	9	2.51379	18	6.21	0.0019	YAL028W;YDL079C;YDR043C;YGR088W;YKL062W;YLR019W;YMR139W;YMR172W;YPL230W	CTT1;FRT2;HOT1;MRK1;MSN4;NRG1;PSR2;RIM11;USV1
AMB treatment	up-regulated	GO:0006796	phosphate-containing compound metabolic process	37	73	49.9285	366	1.63	0.00216	YAL017W;YAR071W;YBR035C;YBR059C;YCL052C;YDL025C;YDL079C;YDL101C;YDL142C;YDL214C;YDR074W;YDR122W;YDR127W;YDR315C;YDR490C;YEL038W;YER052C;YER054C;YER069W;YER123W;YFR025C;YGL059W;YGL158W;YGL179C;YGL180W;YGR052W;YGR110W;YGR170W;YGR194C;YGR202C;YGR205W;YGR267C;YHL032C;YHR025W;YHR030C;YIL042C;YIL124W;YJL106W;YJL141C;YJL153C;YJL164C;YJR059W;YJR110W;YKL025C;YKL161C;YKR053C;YKR067W;YKR089C;YLR019W;YML016C…	AKL1;ARG5,6;ARO1;ATG1;AYR1;CLD1;CMK2;CPT1;CRD1;CTL1;DBF20;DUN1;ENV7;FMP48;FOL2;GIP2;GPT2;GUT1;HIS2;HOM3;IME2;INO1;IPK1;ISR1;KDX1;KIN1;LCB4;MET22;MKK2;MRK1;MUM3;NPR1;OPI10;PAN3;PBN1;PCT1;PDX3;PGA1;PHO11;PKH1;PKP1;PKP2;PPZ1;PRR2;PSD1;PSD2;PSK1;PSR2;PTK2;RCK1;RIM11;RTK1;SCS7;SLT2;TDA1;TDA10;TEP1;TGL4;THR1;TLG2;TOS3;TPK1;TPK2;TPS2;UTR4;VPS30;XKS1;YAK1;YCK2;YCK3;YMR1;YPK2;YSR3
AMB treatment	up-regulated	GO:0048878	chemical homeostasis	38	40	23.4621	168	1.97	0.00216	YBR024W;YBR037C;YBR043C;YBR204C;YDL142C;YDL198C;YDR011W;YDR151C;YEL065W;YER053C;YER174C;YGR029W;YHL040C;YHL047C;YHR175W;YHR194W;YJL059W;YJR059W;YJR104C;YKL220C;YLR023C;YLR034C;YLR136C;YLR369W;YML016C;YMR058W;YMR105C;YOL001W;YOL027C;YOL158C;YOR018W;YOR228C;YOR316C;YOR332W;YOR381W;YOR382W;YOR383C;YPL036W;YPL135W;YPR036W	ARN1;ARN2;COT1;CRD1;CTH1;CTR2;ENB1;ERV1;FET3;FIT2;FIT3;FRE2;FRE3;GGC1;GRX4;ISU1;IZH3;LDH1;MDM31;MDM38;PGM2;PHO80;PIC2;PMA2;PPZ1;PTK2;QDR3;ROD1;SCO1;SCO2;SIT1;SMF3;SNQ2;SOD1;SSQ1;TIS11;VMA13;VMA4;YHC3;YOR228C
AMB treatment	up-regulated	GO:0006592	ornithine biosynthetic process	39	4	0.558621	4	Inf	0.00216	YER069W;YJL071W;YMR062C;YOL140W	ARG2;ARG5,6;ARG7;ARG8
AMB treatment	up-regulated	GO:0009423	chorismate biosynthetic process	40	4	0.558621	4	Inf	0.00216	YBR249C;YDR035W;YDR127W;YGL148W	ARO1;ARO2;ARO3;ARO4
AMB treatment	up-regulated	GO:0072488	ammonium transmembrane transport	41	4	0.558621	4	Inf	0.00216	YBR132C;YGR121C;YNL142W;YPR138C	AGP2;MEP1;MEP2;MEP3
AMB treatment	up-regulated	GO:0010035	response to inorganic substance	42	18	7.82069	56	2.96	0.00216	YBR126C;YDR001C;YHL035C;YIL036W;YIR018W;YJL144W;YJR104C;YKL062W;YLL029W;YMR058W;YNL036W;YNL103W;YNL229C;YNL241C;YNR074C;YOL052C-A;YPL270W;YPR026W	AIF1;ATH1;CST6;DDR2;FET3;FRA1;MDL2;MET4;MSN4;NCE103;NTH1;SOD1;TPS1;URE2;VMR1;YAP5;YJL144W;ZWF1
AMB treatment	up-regulated	GO:0044699	single-organism process	43	24	11.7841	108	2.46	0.00216	YAL061W;YBR018C;YBR046C;YBR052C;YBR149W;YBR204C;YCR004C;YDR032C;YEL047C;YGL179C;YGL185C;YGR154C;YGR194C;YGR249W;YHL021C;YIL107C;YIR037W;YJL155C;YJR111C;YJR149W;YKR076W;YKR097W;YLR251W;YMR041C	AIM17;ARA1;ARA2;BDH2;ECM4;FBP26;GAL7;GTO1;HYR1;LDH1;MGA1;PCK1;PFK26;PST2;RFS1;SYM1;TOS3;XKS1;YCP4;YEL047C;YGL185C;YJR111C;YJR149W;ZTA1
AMB treatment	up-regulated	GO:0009073	aromatic amino acid family biosynthetic process	44	6	1.25224	9	12.45	0.00222	YBR166C;YBR249C;YDR035W;YDR127W;YGL148W;YGL202W	ARO1;ARO2;ARO3;ARO4;ARO8;TYR1
AMB treatment	up-regulated	GO:0071265	L-methionine biosynthetic process	45	7	1.67586	12	8.69	0.00222	YEL038W;YGL184C;YGL202W;YHR137W;YHR208W;YJR148W;YPL273W	ARO8;ARO9;BAT1;BAT2;SAM4;STR3;UTR4
AMB treatment	up-regulated	GO:0098771	inorganic ion homeostasis	46	32	17.7362	127	2.12	0.00249	YBR024W;YBR037C;YDL198C;YDR151C;YEL065W;YER053C;YER174C;YGR029W;YHL040C;YHL047C;YHR175W;YJL059W;YJR104C;YKL220C;YLR023C;YLR034C;YLR136C;YLR369W;YML016C;YMR058W;YMR105C;YOL001W;YOL027C;YOL158C;YOR316C;YOR332W;YOR381W;YOR382W;YOR383C;YPL036W;YPL135W;YPR036W	ARN1;ARN2;COT1;CTH1;CTR2;ENB1;ERV1;FET3;FIT2;FIT3;FRE2;FRE3;GGC1;GRX4;ISU1;IZH3;MDM38;PGM2;PHO80;PIC2;PMA2;PPZ1;SCO1;SCO2;SIT1;SMF3;SOD1;SSQ1;TIS11;VMA13;VMA4;YHC3
AMB treatment	up-regulated	GO:0006875	cellular metal ion homeostasis	47	23	11.3121	81	2.48	0.0025	YBR024W;YBR037C;YDL198C;YDR151C;YEL065W;YER053C;YER174C;YGR029W;YHL047C;YHR175W;YJR104C;YLR023C;YLR034C;YLR136C;YLR369W;YML016C;YMR058W;YMR105C;YOL001W;YOL027C;YOR316C;YOR381W;YPL135W	ARN2;COT1;CTH1;CTR2;ERV1;FET3;FRE3;GGC1;GRX4;ISU1;IZH3;MDM38;PGM2;PHO80;PIC2;PPZ1;SCO1;SCO2;SIT1;SMF3;SOD1;SSQ1;TIS11
AMB treatment	up-regulated	GO:0043255	regulation of carbohydrate biosynthetic process	48	12	4.32931	31	3.93	0.00276	YAL017W;YBR105C;YCL039W;YEL012W;YGL227W;YIL017C;YIL045W;YIL097W;YJL089W;YMR135C;YMR280C;YPL219W	CAT8;FYV10;GID7;GID8;PCL8;PIG2;PSK1;SIP4;UBC8;VID24;VID28;VID30
AMB treatment	up-regulated	GO:0010563	negative regulation of phosphorus metabolic process	49	15	6.14483	44	3.22	0.00279	YAL009W;YCL051W;YDL130W-A;YGL003C;YGL116W;YGL181W;YGR086C;YHR004C;YHR136C;YIL113W;YLR168C;YOL001W;YOR208W;YPL004C;YPR149W	CDC20;CDH1;GTS1;LRE1;LSP1;NCE102;NEM1;PHO80;PIL1;PTP2;SDP1;SPL2;SPO7;STF1;UPS2
AMB treatment	up-regulated	GO:0006006	glucose metabolic process	50	14	5.5281	40	3.4	0.00279	YBR145W;YBR218C;YCL040W;YDL085W;YFR053C;YGL059W;YGL179C;YIL042C;YJL155C;YKL038W;YKR097W;YLR134W;YMR105C;YNL241C	ADH5;FBP26;GLK1;HXK1;NDE2;PCK1;PDC5;PGM2;PKP1;PKP2;PYC2;RGT1;TOS3;ZWF1
AMB treatment	up-regulated	GO:0055080	cation homeostasis	51	33	18.7138	134	2.05	0.00282	YBR024W;YBR037C;YDL198C;YDR011W;YDR151C;YEL065W;YER053C;YER174C;YGR029W;YHL040C;YHL047C;YHR175W;YJL059W;YJR104C;YKL220C;YLR023C;YLR034C;YLR136C;YLR369W;YML016C;YMR058W;YMR105C;YOL001W;YOL027C;YOL158C;YOR316C;YOR332W;YOR381W;YOR382W;YOR383C;YPL036W;YPL135W;YPR036W	ARN1;ARN2;COT1;CTH1;CTR2;ENB1;ERV1;FET3;FIT2;FIT3;FRE2;FRE3;GGC1;GRX4;ISU1;IZH3;MDM38;PGM2;PHO80;PIC2;PMA2;PPZ1;SCO1;SCO2;SIT1;SMF3;SNQ2;SOD1;SSQ1;TIS11;VMA13;VMA4;YHC3
AMB treatment	up-regulated	GO:0006091	generation of precursor metabolites and energy	52	32	17.9608	130	2.08	0.00282	YBR145W;YCL040W;YDL066W;YDL085W;YDL174C;YDR099W;YDR231C;YDR487C;YEL011W;YER054C;YFR015C;YFR049W;YFR053C;YGR244C;YHR047C;YIL099W;YIR031C;YJL137C;YJL200C;YKL035W;YKR058W;YLL041C;YLR134W;YLR174W;YLR258W;YMR105C;YNR001C;YOR178C;YOR377W;YPL262W;YPR160W;YPR184W	AAP1;ACO2;ADH5;ATF1;BMH2;CIT1;COX20;DAL7;DLD1;FUM1;GAC1;GDB1;GIP2;GLC3;GLG1;GLG2;GLK1;GPH1;GSY1;GSY2;HXK1;IDP1;IDP2;LSC2;NDE2;PDC5;PGM2;RIB3;SDH2;SGA1;UGP1;YMR31
AMB treatment	up-regulated	GO:1902578	single-organism localization	53	201	165.352	1184	1.34	0.00301	YAL002W;YAL030W;YBL078C;YBL101C;YBL102W;YBL103C;YBR024W;YBR037C;YBR043C;YBR068C;YBR104W;YBR105C;YBR128C;YBR132C;YBR137W;YBR147W;YBR230C;YBR241C;YBR291C;YBR296C;YCL008C;YCL025C;YCL038C;YCL040W;YCR023C;YCR075C;YDL019C;YDL046W;YDL054C;YDL113C;YDL183C;YDL198C;YDL199C;YDL239C;YDR011W;YDR027C;YDR040C;YDR046C;YDR069C;YDR122W;YDR126W;YDR200C;YDR244W;YDR342C;YDR358W;YDR375C;YDR406W;YDR425W;YDR490C;YDR508C…	ADY3;AFT1;AGP1;AGP2;AIM21;ALP1;ALY1;AQY1;AQY2;ARC19;ARN1;ARN2;ARP3;ASK10;ATG1;ATG13;ATG14;ATG19;ATG2;ATG20;ATG22;ATG34;ATG4;ATG7;ATG8;ATO2;ATR1;AVT4;AVT6;BAP2;BAP3;BCS1;BIO5;CAN1;COG1;COG6;COT1;COX5B;CTP1;CTR2;CUP9;DAL5;DIP5;DOA4;DUR3;EAR1;ECM21;ECM22;ECM3;ENA1;ENB1;ENT3;ERS1;ERV1;ESBP6;EXO70;FAA1;FAA4;FET3;FIT2;FIT3;FRE2;FRE3;FRE5;GAP1;GFD1;GGA1;GGC1;GLK1;GNP1;GTR1;GYL1;GZF3;HVG1;HXK1;HXT5;HXT7;…
AMB treatment	up-regulated	GO:0034220	ion transmembrane transport	54	36	21.0879	151	1.97	0.00301	YBR068C;YBR132C;YBR147W;YBR296C;YCL025C;YCL038C;YDR040C;YDR046C;YDR508C;YEL024W;YEL063C;YER053C;YER119C;YFR033C;YGR121C;YGR125W;YHR175W;YIL111W;YIL114C;YIL121W;YKL188C;YKR039W;YMR058W;YNL101W;YNL142W;YNL270C;YNR013C;YNR056C;YOL020W;YOR316C;YOR332W;YOR348C;YPL036W;YPL265W;YPR036W;YPR138C	AGP1;AGP2;ALP1;ATG22;AVT4;AVT6;BAP2;BAP3;BIO5;CAN1;COT1;COX5B;CTR2;DIP5;ENA1;FET3;GAP1;GNP1;MEP1;MEP2;MEP3;PHO89;PHO91;PIC2;PMA2;POR2;PUT4;PXA2;QCR6;QDR2;RIP1;RTC2;TAT2;VMA13;VMA4;YGR125W
AMB treatment	up-regulated	GO:0006468	protein phosphorylation	55	47	29.7466	213	1.79	0.00315	YAL017W;YBR059C;YCL051W;YDL025C;YDL079C;YDL101C;YDL214C;YDR122W;YDR490C;YER123W;YGL059W;YGL158W;YGL179C;YGL180W;YGL194C;YGR052W;YGR086C;YHR030C;YHR071W;YHR136C;YIL042C;YIL113W;YJL106W;YJL141C;YJL164C;YJR059W;YKL025C;YKL161C;YLR006C;YLR362W;YMR104C;YMR139W;YMR291W;YNL154C;YNL183C;YOL001W;YOL016C;YOR208W;YPL004C;YPL140C;YPL203W;YPL219W;YPL236C;YPR106W;YPR111W;YPR149W;YPR185W	AKL1;ATG1;ATG13;CMK2;DBF20;DUN1;ENV7;FMP48;HOS2;IME2;ISR1;KDX1;KIN1;LRE1;LSP1;MKK2;MRK1;NCE102;NPR1;PAN3;PCL5;PCL8;PHO80;PIL1;PKH1;PKP1;PKP2;PRR2;PSK1;PTK2;PTP2;RCK1;RIM11;RTK1;SDP1;SLT2;SPL2;SSK1;STE11;TDA1;TOS3;TPK1;TPK2;YAK1;YCK2;YCK3;YPK2
AMB treatment	up-regulated	GO:1901678	iron coordination entity transport	56	7	1.81552	13	7.24	0.00341	YEL065W;YHL040C;YHL047C;YOL158C;YOR381W;YOR382W;YOR383C	ARN1;ARN2;ENB1;FIT2;FIT3;FRE3;SIT1
AMB treatment	up-regulated	GO:0000256	allantoin catabolic process	57	5	0.977586	7	15.48	0.00359	YBR208C;YIR027C;YIR029W;YIR031C;YIR032C	DAL1;DAL2;DAL3;DAL7;DUR1,2
AMB treatment	up-regulated	GO:0043102	amino acid salvage	58	6	1.39655	10	9.3	0.00379	YEL038W;YGL202W;YHR137W;YHR208W;YJR148W;YPL273W	ARO8;ARO9;BAT1;BAT2;SAM4;UTR4
AMB treatment	up-regulated	GO:0046395	carboxylic acid catabolic process	59	23	12.0103	86	2.28	0.00496	YBR006W;YBR145W;YBR177C;YDL170W;YDL215C;YDR380W;YEL046C;YER086W;YFR055W;YHR037W;YHR137W;YHR208W;YIL160C;YJL060W;YJR025C;YJR148W;YKL015W;YLR027C;YLR134W;YLR142W;YMR250W;YNL239W;YPL111W	AAT2;ADH5;ARO10;ARO9;BAT1;BAT2;BNA1;BNA3;CAR1;EHT1;GAD1;GDH2;GLY1;ILV1;IRC7;LAP3;PDC5;POT1;PUT1;PUT2;PUT3;UGA2;UGA3
AMB treatment	up-regulated	GO:0006808	regulation of nitrogen utilization	60	4	0.696232	5	24.83	0.00627	YGL227W;YNL076W;YNL183C;YNL229C	MKS1;NPR1;URE2;VID30
AMB treatment	up-regulated	GO:0009268	response to pH	61	8	2.51379	18	4.96	0.00627	YAL028W;YDR040C;YDR043C;YER150W;YHL027W;YHR030C;YKL062W;YOR275C	ENA1;FRT2;MSN4;NRG1;RIM101;RIM20;SLT2;SPI1
AMB treatment	up-regulated	GO:0000162	tryptophan biosynthetic process	62	4	0.698276	5	24.75	0.00627	YDR354W;YER090W;YGL026C;YKL211C	TRP2;TRP3;TRP4;TRP5
AMB treatment	up-regulated	GO:0042435	indole-containing compound biosynthetic process	63	4	0.698276	5	24.75	0.00627	YDR354W;YER090W;YGL026C;YKL211C	TRP2;TRP3;TRP4;TRP5
AMB treatment	up-regulated	GO:0030437	ascospore formation	64	27	15.2224	109	2.06	0.00627	YBR043C;YBR045C;YBR148W;YDL239C;YDR027C;YDR099W;YDR126W;YDR260C;YDR273W;YDR512C;YER046W;YER096W;YHL027W;YIL017C;YKL096W;YLL039C;YLR189C;YLR343W;YMR063W;YMR139W;YNL098C;YNL128W;YNL194C;YOL048C;YOL091W;YOR298W;YPR192W	ADY3;AQY1;ATG26;BMH2;CWP1;DON1;EMI1;GAS2;GIP1;MUM3;QDR3;RAS2;RIM101;RIM11;RIM9;RRT8;SHC1;SPO21;SPO73;SWF1;SWM1;TEP1;UBI4;VID28;VPS54;YNL194C;YSW1
AMB treatment	up-regulated	GO:0001101	response to acid chemical	65	9	3.07241	22	4.3	0.00627	YBL103C;YBR126C;YDR001C;YFR029W;YIL036W;YJL144W;YKL062W;YNL159C;YPR026W	ASI2;ATH1;CST6;MSN4;NTH1;PTR3;RTG3;TPS1;YJL144W
AMB treatment	up-regulated	GO:0044106	cellular amine metabolic process	66	17	8.1	58	2.58	0.00627	YDR034C;YDR354W;YDR380W;YER090W;YGL026C;YGR170W;YGR202C;YJR025C;YKL015W;YKL211C;YLR134W;YLR168C;YLR193C;YNL130C;YNL169C;YNL311C;YPL111W	ARO10;BNA1;CAR1;CPT1;LYS14;PCT1;PDC5;PSD1;PSD2;PUT3;SKP2;TRP2;TRP3;TRP4;TRP5;UPS1;UPS2
AMB treatment	up-regulated	GO:0006122	mitochondrial electron transport, ubiquinol to cytochrome c	67	6	1.53621	11	7.44	0.00627	YEL024W;YEL039C;YFR033C;YHR001W-A;YOR065W;YPR191W	CYC7;CYT1;QCR10;QCR2;QCR6;RIP1
AMB treatment	up-regulated	GO:0006537	glutamate biosynthetic process	68	6	1.53621	11	7.44	0.00627	YAL062W;YDL066W;YDL171C;YHR037W;YLR142W;YNR001C	CIT1;GDH3;GLT1;IDP1;PUT1;PUT2
AMB treatment	up-regulated	GO:0006873	cellular ion homeostasis	69	30	17.5966	126	1.96	0.00653	YBR024W;YBR037C;YDL142C;YDL198C;YDR011W;YDR151C;YEL065W;YER053C;YER174C;YGR029W;YHL047C;YHR175W;YHR194W;YJL059W;YJR059W;YJR104C;YLR023C;YLR034C;YLR136C;YLR369W;YML016C;YMR058W;YMR105C;YOL001W;YOL027C;YOR316C;YOR332W;YOR381W;YPL135W;YPR036W	ARN2;COT1;CRD1;CTH1;CTR2;ERV1;FET3;FRE3;GGC1;GRX4;ISU1;IZH3;MDM31;MDM38;PGM2;PHO80;PIC2;PPZ1;PTK2;SCO1;SCO2;SIT1;SMF3;SNQ2;SOD1;SSQ1;TIS11;VMA13;VMA4;YHC3
AMB treatment	up-regulated	GO:0006879	cellular iron ion homeostasis	70	12	4.88793	35	3.24	0.00655	YDL198C;YDR151C;YEL065W;YER174C;YGR029W;YHL047C;YLR034C;YLR136C;YLR369W;YMR058W;YOR381W;YPL135W	ARN2;CTH1;ERV1;FET3;FRE3;GGC1;GRX4;ISU1;SIT1;SMF3;SSQ1;TIS11
AMB treatment	up-regulated	GO:0070941	eisosome assembly	71	5	1.11724	8	10.32	0.00681	YGR086C;YIL105C;YMR031C;YMR104C;YPR149W	EIS1;NCE102;PIL1;SLM1;YPK2
AMB treatment	up-regulated	GO:0032258	CVT pathway	72	13	5.58621	40	3	0.00725	YBL078C;YBR128C;YDL113C;YGL180W;YGL223C;YHR171W;YNL041C;YNL223W;YNL242W;YOL018C;YOL082W;YPL120W;YPR185W	ATG1;ATG13;ATG14;ATG19;ATG2;ATG20;ATG4;ATG7;ATG8;COG1;COG6;TLG2;VPS30
AMB treatment	up-regulated	GO:0006586	indolalkylamine metabolic process	73	7	2.09483	15	5.43	0.0076	YDR354W;YDR380W;YER090W;YGL026C;YJR025C;YKL211C;YLR134W	ARO10;BNA1;PDC5;TRP2;TRP3;TRP4;TRP5
AMB treatment	up-regulated	GO:0042773	ATP synthesis coupled electron transport	74	10	3.77069	27	3.65	0.00761	YEL024W;YEL039C;YFR033C;YHR001W-A;YIL111W;YKL148C;YLR164W;YML120C;YOR065W;YPR191W	COX5B;CYC7;CYT1;NDI1;QCR10;QCR2;QCR6;RIP1;SDH1;YLR164W
AMB treatment	up-regulated	GO:0033692	cellular polysaccharide biosynthetic process	75	15	6.98276	50	2.67	0.00804	YAL017W;YDR099W;YEL011W;YFR015C;YFR017C;YGR143W;YIL045W;YJL137C;YKL035W;YKR058W;YLR258W;YMR105C;YOR178C;YPL219W;YPR184W	BMH2;GAC1;GDB1;GLC3;GLG1;GLG2;GSY1;GSY2;IGD1;PCL8;PGM2;PIG2;PSK1;SKN1;UGP1
AMB treatment	up-regulated	GO:0000098	sulfur amino acid catabolic process	76	3	0.418966	3	Inf	0.00815	YDR380W;YFR055W;YNL239W	ARO10;IRC7;LAP3
AMB treatment	up-regulated	GO:0005993	trehalose catabolic process	77	3	0.418966	3	Inf	0.00815	YBR001C;YDR001C;YPR026W	ATH1;NTH1;NTH2
AMB treatment	up-regulated	GO:0010133	proline catabolic process to glutamate	78	3	0.418966	3	Inf	0.00815	YHR037W;YKL015W;YLR142W	PUT1;PUT2;PUT3
AMB treatment	up-regulated	GO:0042744	hydrogen peroxide catabolic process	79	3	0.418966	3	Inf	0.00815	YDR256C;YGR088W;YKR066C	CCP1;CTA1;CTT1
AMB treatment	up-regulated	GO:0042219	cellular modified amino acid catabolic process	80	6	1.67586	12	6.2	0.00941	YFR044C;YHR137W;YJL060W;YKL218C;YLR299W;YNL239W	ARO9;BNA3;DUG1;ECM38;LAP3;SRY1
AMB treatment	up-regulated	GO:0055086	nucleobase-containing small molecule metabolic process	81	9	3.30562	24	3.79	0.00941	YDL106C;YEL038W;YGL224C;YIR027C;YIR029W;YIR031C;YIR032C;YOR303W;YPL273W	CPA1;DAL1;DAL2;DAL3;DAL7;PHO2;SAM4;SDT1;UTR4
AMB treatment	up-regulated	GO:0000096	sulfur amino acid metabolic process	82	13	5.83333	42	2.81	0.00984	YDR158W;YEL038W;YER052C;YFR030W;YGL125W;YGL202W;YHR025W;YHR137W;YHR208W;YJR148W;YNL103W;YNL311C;YOL064C	ARO8;ARO9;BAT1;BAT2;HOM2;HOM3;MET10;MET13;MET22;MET4;SKP2;THR1;UTR4
AMB treatment	down-regulated	GO:0034660	ncRNA metabolic process	1	212	65.8542	474	6.3	5.88e-64	YAL025C;YAL033W;YAL035W;YAR008W;YBL004W;YBL018C;YBL024W;YBL026W;YBR022W;YBR061C;YBR142W;YBR247C;YCL054W;YCL059C;YCR047C;YCR057C;YDL014W;YDL031W;YDL036C;YDL051W;YDL060W;YDL111C;YDL112W;YDL148C;YDL153C;YDL166C;YDL201W;YDL213C;YDL229W;YDR021W;YDR083W;YDR087C;YDR091C;YDR120C;YDR165W;YDR268W;YDR299W;YDR324C;YDR339C;YDR365C;YDR398W;YDR432W;YDR449C;YDR478W;YEL026W;YER002W;YER006W;YER082C;YER126C;YER127W…	BCD1;BFR2;BMS1;BUD21;BUD22;BUD23;CGI121;CGR1;CSL4;CWC24;DBP10;DBP2;DBP3;DBP6;DBP7;DBP8;DBP9;DEG1;DHR2;DIM1;DIP2;DIS3;DOM34;DRS1;DUS1;DUS3;DUS4;EBP2;ECM16;EFG1;ELP2;ELP3;ELP6;EMG1;ENP1;ENP2;ERB1;ESF1;ESF2;FAF1;FAL1;FAP7;FCF1;FCF2;FUN12;FYV7;GCD10;GCD14;GRC3;GSP1;HAS1;HCA4;HIT1;IKI1;IKI3;IMP3;IMP4;IPI1;IPI3;ISW2;KRI1;KRR1;LAS1;LCP5;LHP1;LOC1;LSM2;LSM3;LSM7;MAK11;MAK16;MAK5;MDN1;MOD5;MPP10;MRD1;MRT4…
AMB treatment	down-regulated	GO:0006396	RNA processing	2	241	90.6837	633	4.64	1.98e-54	YAL025C;YAL033W;YAL035W;YAR008W;YBL004W;YBL018C;YBL024W;YBL026W;YBR022W;YBR061C;YBR142W;YBR247C;YCL054W;YCL059C;YCR047C;YCR057C;YDL014W;YDL031W;YDL036C;YDL051W;YDL060W;YDL098C;YDL111C;YDL112W;YDL148C;YDL153C;YDL166C;YDL201W;YDL208W;YDL213C;YDL229W;YDR021W;YDR083W;YDR087C;YDR091C;YDR120C;YDR165W;YDR280W;YDR299W;YDR324C;YDR339C;YDR365C;YDR398W;YDR432W;YDR449C;YDR478W;YEL026W;YER002W;YER006W;YER082C…	BFR2;BMS1;BUD21;BUD22;BUD23;CBF5;CDC73;CFT2;CGI121;CGR1;CSL4;CUS2;CWC23;CWC24;DBP10;DBP2;DBP3;DBP6;DBP7;DBP8;DBP9;DCP1;DED1;DEG1;DHR2;DIM1;DIP2;DIS3;DRS1;DUS1;DUS3;DUS4;EBP2;ECM16;EFG1;ELP2;ELP3;ELP6;EMG1;ENP1;ENP2;ERB1;ESF1;ESF2;FAF1;FAL1;FAP7;FCF1;FCF2;FUN12;FYV7;GAR1;GCD10;GCD14;GRC3;GSP1;HAS1;HCA4;HIT1;HSH49;HUB1;IKI1;IKI3;IMP3;IMP4;IPI1;IPI3;KRI1;KRR1;LAS1;LCP5;LHP1;LOC1;LRP1;LSM2;LSM3;LSM7;…
AMB treatment	down-regulated	GO:0000469	cleavage involved in rRNA processing	3	58	10.7445	75	21.72	4.1e-33	YBL004W;YBR247C;YCL059C;YCR047C;YCR057C;YDL060W;YDL111C;YDL148C;YDL153C;YDL208W;YDR280W;YDR339C;YDR449C;YER082C;YER127W;YFR001W;YGL078C;YGL171W;YGR158C;YGR251W;YGR276C;YHR069C;YHR072W-A;YHR081W;YHR169W;YJL010C;YJL050W;YJL069C;YJL109C;YJR002W;YKL099C;YKR063C;YLL035W;YLR051C;YLR107W;YLR129W;YLR186W;YLR222C;YLR293C;YML093W;YMR229C;YNL002C;YNL232W;YNL308C;YNR054C;YOL010W;YOL021C;YOL142W;YOR004W;YOR05…	BMS1;BUD21;BUD23;CSL4;DBP3;DBP8;DIP2;DIS3;EMG1;ENP1;ESF2;FCF1;FCF2;GRC3;GSP1;KRI1;KRR1;LAS1;LCP5;LOC1;LRP1;MPP10;MRD1;MTR3;MTR4;NHP2;NOB1;NOC4;NOP10;NOP14;NOP19;NOP58;NOP9;PNO1;PWP2;RCL1;REX3;RLP7;RNH70;ROK1;RRP36;RRP4;RRP40;RRP42;RRP45;RRP5;RRS1;SAS10;TSR1;UTP10;UTP11;UTP13;UTP14;UTP18;UTP20;UTP23;UTP6;UTP7
AMB treatment	down-regulated	GO:0044085	cellular component biogenesis	4	304	165.752	1157	2.7	1.37e-31	YAL025C;YAL033W;YAL035W;YAL059W;YBL004W;YBL008W;YBL018C;YBL023C;YBL026W;YBL059C-A;YBR009C;YBR142W;YBR154C;YBR233W-A;YBR247C;YBR254C;YBR267W;YCL027W;YCL054W;YCL059C;YCR047C;YCR057C;YCR060W;YCR072C;YDL014W;YDL031W;YDL060W;YDL063C;YDL070W;YDL111C;YDL148C;YDL153C;YDL160C-A;YDL166C;YDL208W;YDL213C;YDL229W;YDR021W;YDR060W;YDR083W;YDR087C;YDR091C;YDR101C;YDR167W;YDR189W;YDR190C;YDR280W;YDR299W;YDR309C;Y…	AFG2;AIM43;ALB1;ARB1;ARX1;ASR1;BCD1;BCP1;BDF2;BFR2;BMS1;BNI4;BNI5;BRX1;BUB1;BUD20;BUD21;BUD22;BUD23;BUD27;CBF2;CBF5;CDC73;CGR1;CIC1;CIN4;CIN8;CLB5;CMC1;CMC2;CSL4;CWC24;DAD2;DAD3;DAD4;DBP10;DBP2;DBP3;DBP6;DBP7;DBP8;DBP9;DHR2;DIM1;DIP2;DIS3;DRS1;DUO1;EBP2;ECM1;ECM16;EFG1;ELM1;EMG1;ENP1;ENP2;ERB1;ESF1;ESF2;FAF1;FAL1;FAP7;FCF1;FCF2;FLC1;FPR4;FUN12;FUS1;FYV7;GAR1;GIC2;GIM4;GIM5;GRC3;GSC2;GSP1;HAS1;HCA…
AMB treatment	down-regulated	GO:1901360	organic cyclic compound metabolic process	5	432	279.27	1981	2.38	1.13e-29	YAL025C;YAL033W;YAL035W;YAL040C;YAR008W;YBL004W;YBL008W;YBL014C;YBL018C;YBL023C;YBL024W;YBL026W;YBL035C;YBL039C;YBL052C;YBL054W;YBL068W;YBL098W;YBR009C;YBR022W;YBR034C;YBR061C;YBR083W;YBR092C;YBR136W;YBR142W;YBR154C;YBR186W;YBR247C;YBR275C;YCL019W;YCL047C;YCL054W;YCL055W;YCL059C;YCL061C;YCR047C;YCR057C;YDL014W;YDL031W;YDL036C;YDL042C;YDL051W;YDL060W;YDL070W;YDL098C;YDL102W;YDL111C;YDL112W;YDL148C…	ACM1;ADH6;ADR1;ATF2;BCD1;BDF2;BFR2;BIO2;BMS1;BNA4;BNA7;BRE2;BUD21;BUD22;BUD23;CBF5;CDC73;CFT2;CGI121;CGR1;CHL1;CLB5;CLB6;CLN3;CSL4;CTF4;CUR1;CUS2;CWC23;CWC24;CYB5;DAS2;DAT1;DBP10;DBP2;DBP3;DBP6;DBP7;DBP8;DBP9;DCD1;DCP1;DED1;DEG1;DHR2;DIM1;DIP2;DIS3;DOM34;DOT1;DOT6;DPB2;DPB4;DRS1;DUS1;DUS3;DUS4;EBP2;EBS1;ECM16;EFG1;ELF1;ELP2;ELP3;ELP6;EMG1;ENP1;ENP2;ERB1;ERG11;ERG2;ERG24;ERG26;ERG27;ERG3;ERG5;ERG6…
AMB treatment	down-regulated	GO:0046483	heterocycle metabolic process	6	417	271.093	1923	2.31	1.51e-27	YAL025C;YAL033W;YAL035W;YAL040C;YAR008W;YBL004W;YBL008W;YBL014C;YBL018C;YBL023C;YBL024W;YBL026W;YBL035C;YBL039C;YBL052C;YBL054W;YBL068W;YBL098W;YBR009C;YBR022W;YBR034C;YBR061C;YBR083W;YBR092C;YBR136W;YBR142W;YBR154C;YBR186W;YBR247C;YBR275C;YCL019W;YCL047C;YCL054W;YCL055W;YCL059C;YCL061C;YCR047C;YCR057C;YDL014W;YDL031W;YDL036C;YDL042C;YDL051W;YDL060W;YDL070W;YDL098C;YDL102W;YDL111C;YDL112W;YDL148C…	ACM1;ADH6;ADR1;BCD1;BDF2;BFR2;BIO2;BMS1;BNA4;BNA7;BRE2;BUD21;BUD22;BUD23;CBF5;CDC73;CFT2;CGI121;CGR1;CHL1;CLB5;CLB6;CLN3;CSL4;CTF4;CUR1;CUS2;CWC23;CWC24;DAS2;DAT1;DBP10;DBP2;DBP3;DBP6;DBP7;DBP8;DBP9;DCD1;DCP1;DED1;DEG1;DHR2;DIM1;DIP2;DIS3;DOM34;DOT1;DOT6;DPB2;DPB4;DRS1;DUS1;DUS3;DUS4;EBP2;EBS1;ECM16;EFG1;ELF1;ELP2;ELP3;ELP6;EMG1;ENP1;ENP2;ERB1;ESF1;ESF2;ETT1;FAF1;FAL1;FAP1;FAP7;FAU1;FCF1;FCF2;FHL…
AMB treatment	down-regulated	GO:0006725	cellular aromatic compound metabolic process	7	413	268.556	1905	2.3	3.48e-27	YAL025C;YAL033W;YAL035W;YAL040C;YAR008W;YBL004W;YBL008W;YBL014C;YBL018C;YBL023C;YBL024W;YBL026W;YBL035C;YBL039C;YBL052C;YBL054W;YBL068W;YBL098W;YBR009C;YBR022W;YBR034C;YBR061C;YBR083W;YBR092C;YBR136W;YBR142W;YBR154C;YBR186W;YBR247C;YBR275C;YCL019W;YCL047C;YCL054W;YCL055W;YCL059C;YCL061C;YCR047C;YCR057C;YDL014W;YDL031W;YDL036C;YDL042C;YDL051W;YDL060W;YDL070W;YDL098C;YDL102W;YDL111C;YDL112W;YDL148C…	ACM1;ADR1;BCD1;BDF2;BFR2;BMS1;BNA4;BNA7;BRE2;BUD21;BUD22;BUD23;CBF5;CDC73;CFT2;CGI121;CGR1;CHL1;CLB5;CLB6;CLN3;CSL4;CTF4;CUR1;CUS2;CWC23;CWC24;DAS2;DAT1;DBP10;DBP2;DBP3;DBP6;DBP7;DBP8;DBP9;DCD1;DCP1;DED1;DEG1;DHR2;DIM1;DIP2;DIS3;DOM34;DOT1;DOT6;DPB2;DPB4;DRS1;DUS1;DUS3;DUS4;EBP2;EBS1;ECM16;EFG1;ELF1;ELP2;ELP3;ELP6;EMG1;ENP1;ENP2;ERB1;ESF1;ESF2;ETT1;FAF1;FAL1;FAP1;FAP7;FAU1;FCF1;FCF2;FHL1;FOB1;FOL…
AMB treatment	down-regulated	GO:0000463	maturation of LSU-rRNA from tricistronic rRNA transcript (SSU-rRNA, 5.8S rRNA, LSU-rRNA)	8	33	5.1477	36	68.37	9.48e-24	YAL025C;YBR142W;YCL054W;YDL031W;YER006W;YER126C;YGL120C;YGL246C;YGR103W;YHR066W;YHR085W;YHR088W;YJR055W;YKL014C;YKL021C;YKR024C;YKR063C;YKR081C;YLL035W;YLR276C;YMR049C;YMR290C;YNL002C;YNL061W;YNR038W;YOL041C;YOL144W;YOR272W;YPL043W;YPL146C;YPL211W;YPR016C;YPR143W	DBP10;DBP6;DBP7;DBP9;ERB1;GRC3;HAS1;HIT1;IPI1;LAS1;MAK11;MAK16;MAK5;NIP7;NOP12;NOP2;NOP4;NOP53;NOP7;NOP8;NSA2;NUG1;PRP43;RAI1;RLP7;RPF1;RPF2;RRP15;SPB1;SSF1;TIF6;URB1;YTM1
AMB treatment	down-regulated	GO:0034471	ncRNA 5'-end processing	9	32	5.15737	36	49.54	4.61e-22	YBL004W;YCR057C;YDL148C;YDL153C;YDR339C;YDR449C;YER082C;YFR001W;YGL171W;YGR251W;YHR169W;YJL010C;YJL069C;YJL109C;YJR002W;YKL099C;YLR051C;YLR129W;YLR186W;YLR222C;YML093W;YMR229C;YNL002C;YNR054C;YOL010W;YOR004W;YOR078W;YOR145C;YOR310C;YPL217C;YPR112C;YPR144C	BMS1;BUD21;DBP8;DIP2;EMG1;ESF2;FCF1;FCF2;LOC1;MPP10;MRD1;NOC4;NOP14;NOP19;NOP58;NOP9;PNO1;PWP2;RCL1;RLP7;ROK1;RRP5;SAS10;UTP10;UTP11;UTP13;UTP14;UTP18;UTP20;UTP23;UTP6;UTP7
AMB treatment	down-regulated	GO:0000480	endonucleolytic cleavage in 5'-ETS of tricistronic rRNA transcript (SSU-rRNA, 5.8S rRNA, LSU-rRNA)	10	30	4.72759	33	61.8	2.29e-21	YBL004W;YCR057C;YDL148C;YDL153C;YDR339C;YDR449C;YER082C;YER127W;YFR001W;YGL171W;YGR251W;YHR169W;YJL010C;YJL069C;YJL109C;YJR002W;YKL099C;YLR051C;YLR129W;YLR186W;YLR222C;YML093W;YMR229C;YNR054C;YOL010W;YOR004W;YOR310C;YPL217C;YPR112C;YPR144C	BMS1;DBP8;DIP2;EMG1;ESF2;FCF1;FCF2;LCP5;LOC1;MPP10;MRD1;NOC4;NOP14;NOP19;NOP58;NOP9;PWP2;RCL1;ROK1;RRP5;SAS10;UTP10;UTP11;UTP13;UTP14;UTP18;UTP20;UTP23;UTP6;UTP7
AMB treatment	down-regulated	GO:0000472	endonucleolytic cleavage to generate mature 5'-end of SSU-rRNA from (SSU-rRNA, 5.8S rRNA, LSU-rRNA)	11	31	5.01411	35	47.94	2.41e-21	YBL004W;YCR057C;YDL148C;YDL153C;YDR339C;YDR449C;YER082C;YFR001W;YGL171W;YGR251W;YHR169W;YJL010C;YJL069C;YJL109C;YJR002W;YKL099C;YLR051C;YLR129W;YLR186W;YLR222C;YML093W;YMR229C;YNR054C;YOL010W;YOR004W;YOR078W;YOR145C;YOR310C;YPL217C;YPR112C;YPR144C	BMS1;BUD21;DBP8;DIP2;EMG1;ESF2;FCF1;FCF2;LOC1;MPP10;MRD1;NOC4;NOP14;NOP19;NOP58;NOP9;PNO1;PWP2;RCL1;ROK1;RRP5;SAS10;UTP10;UTP11;UTP13;UTP14;UTP18;UTP20;UTP23;UTP6;UTP7
AMB treatment	down-regulated	GO:0000447	endonucleolytic cleavage in ITS1 to separate SSU-rRNA from 5.8S rRNA and LSU-rRNA from tricistronic rRNA transcript (SSU-rRNA, 5.8S rRNA, LSU-rRNA)	12	36	6.58997	46	22.37	3.72e-21	YBL004W;YBR247C;YCL059C;YCR047C;YCR057C;YDL148C;YDL153C;YDR339C;YDR449C;YER082C;YER127W;YFR001W;YGL171W;YGR251W;YHR169W;YJL010C;YJL069C;YJL109C;YJR002W;YKL099C;YLR051C;YLR129W;YLR186W;YLR222C;YML093W;YMR229C;YNL308C;YNR054C;YOL010W;YOR004W;YOR078W;YOR145C;YOR294W;YOR310C;YPR112C;YPR144C	BUD21;BUD23;DBP8;DIP2;EMG1;ENP1;ESF2;FCF1;FCF2;KRI1;KRR1;LCP5;LOC1;MPP10;MRD1;NOC4;NOP14;NOP19;NOP58;NOP9;PNO1;PWP2;RCL1;ROK1;RRP5;RRS1;SAS10;UTP10;UTP11;UTP13;UTP14;UTP18;UTP20;UTP23;UTP6;UTP7
AMB treatment	down-regulated	GO:0000466	maturation of 5.8S rRNA from tricistronic rRNA transcript (SSU-rRNA, 5.8S rRNA, LSU-rRNA)	13	21	2.87648	21	Inf	9.36e-18	YAL025C;YBR142W;YCL054W;YDL031W;YER126C;YGL120C;YGL246C;YGR103W;YHR088W;YKL014C;YKL021C;YKR063C;YKR081C;YLL035W;YLR145W;YMR049C;YNL002C;YNR038W;YOR272W;YPR016C;YPR143W	DBP10;DBP6;ERB1;GRC3;LAS1;MAK11;MAK16;MAK5;NOP7;NSA2;PRP43;RAI1;RLP7;RMP1;RPF1;RPF2;RRP15;SPB1;TIF6;URB1;YTM1
AMB treatment	down-regulated	GO:0090305	nucleic acid phosphodiester bond hydrolysis	14	85	33.6661	235	3.63	1.83e-16	YAL033W;YAR008W;YBL004W;YBL018C;YBR186W;YBR247C;YCL019W;YCL059C;YCR047C;YCR057C;YDL060W;YDL102W;YDL111C;YDL148C;YDL153C;YDL208W;YDL227C;YDR280W;YDR339C;YDR369C;YDR449C;YDR478W;YEL016C;YER044C-A;YER082C;YER127W;YFR001W;YFR031C;YGL078C;YGL094C;YGL171W;YGL246C;YGR030C;YGR158C;YGR251W;YGR276C;YHR062C;YHR069C;YHR072W-A;YHR081W;YHR169W;YJL010C;YJL050W;YJL069C;YJL109C;YJL208C;YJR002W;YKL099C;YKL113C;YKR…	BMS1;BUD21;BUD23;CFT2;CSL4;DBP3;DBP8;DIP2;DIS3;DOM34;EMG1;ENP1;ESF2;FCF1;FCF2;GRC3;GSP1;HO;KRI1;KRR1;LAS1;LCP5;LOC1;LRP1;MEI4;MPP10;MRD1;MTR3;MTR4;NGL2;NHP2;NOB1;NOC4;NOP10;NOP14;NOP19;NOP58;NOP9;NPP2;NUC1;PAN2;PCH2;PNO1;POL1;POL3;POP5;POP6;POP8;PWP2;RAD27;RAI1;RAT1;RCL1;REX3;REX4;RLP7;RNH70;RNT1;ROK1;RPP1;RRP36;RRP4;RRP40;RRP42;RRP45;RRP5;RRS1;SAS10;SEN34;SMC2;SNM1;SSU72;TRZ1;TSR1;TY2B-C;UTP10;U…
AMB treatment	down-regulated	GO:0090304	nucleic acid metabolic process	15	304	203.034	1505	1.98	2.84e-16	YAL025C;YAL035W;YAL040C;YBL008W;YBL014C;YBL023C;YBL024W;YBL026W;YBL035C;YBL052C;YBL054W;YBR009C;YBR022W;YBR034C;YBR061C;YBR083W;YBR136W;YBR142W;YBR154C;YBR275C;YCL054W;YCL055W;YCL061C;YDL014W;YDL031W;YDL036C;YDL042C;YDL051W;YDL070W;YDL098C;YDL112W;YDL150W;YDL160C-A;YDL166C;YDL201W;YDL213C;YDL229W;YDR021W;YDR045C;YDR066C;YDR083W;YDR087C;YDR091C;YDR097C;YDR110W;YDR120C;YDR121W;YDR165W;YDR167W;YDR18…	ACM1;ADR1;BCD1;BDF2;BFR2;BRE2;BUD22;CBF5;CDC73;CGI121;CGR1;CHL1;CLB5;CLB6;CLN3;CTF4;CUR1;CUS2;CWC23;CWC24;DAT1;DBP10;DBP2;DBP6;DBP7;DBP9;DCP1;DED1;DEG1;DHR2;DIM1;DOT1;DOT6;DPB2;DPB4;DRS1;DUS1;DUS3;DUS4;EBP2;EBS1;ECM16;EFG1;ELF1;ELP2;ELP3;ELP6;ENP2;ERB1;ESF1;ETT1;FAF1;FAL1;FAP1;FAP7;FHL1;FOB1;FRA2;FUN12;FYV7;GAR1;GAS1;GCD10;GCD14;GCR1;GIM5;HAS1;HCA4;HDA1;HHF1;HIR1;HIR3;HIT1;HMT1;HSH49;HSP82;HTA1;H…
AMB treatment	down-regulated	GO:0042273	ribosomal large subunit biogenesis	16	21	3.54527	26	27.24	2.3e-13	YBR267W;YDL063C;YDR083W;YDR091C;YDR496C;YER002W;YFR001W;YGL111W;YGR162W;YGR245C;YHR052W;YJL122W;YJR067C;YKL082C;YLL034C;YLR009W;YLR397C;YNL110C;YOR206W;YOR294W;YPL093W	AFG2;ALB1;CIC1;LOC1;NOC2;NOG1;NOP15;NOP16;NSA1;PUF6;REI1;RIX7;RLI1;RLP24;RRP14;RRP8;RRS1;SDA1;SYO1;TIF4631;YAE1
AMB treatment	down-regulated	GO:0000462	maturation of SSU-rRNA from tricistronic rRNA transcript (SSU-rRNA, 5.8S rRNA, LSU-rRNA)	17	33	8.17038	59	8.17	3.39e-13	YAL035W;YDL060W;YDL166C;YDR021W;YDR299W;YDR324C;YDR398W;YEL026W;YGL120C;YGR090W;YGR103W;YGR128C;YGR145W;YGR271C-A;YHR065C;YHR196W;YIL019W;YIL091C;YKL078W;YKR060W;YLL011W;YLR068W;YLR435W;YMR093W;YMR128W;YMR290C;YNL207W;YOR056C;YOR119C;YOR287C;YPL012W;YPL126W;YPL266W	BFR2;DHR2;DIM1;ECM16;EFG1;ENP2;FAF1;FAL1;FAP7;FUN12;FYV7;HAS1;NAN1;NOB1;NOP7;PRP43;RIO1;RIO2;RRP12;RRP3;RRP36;SNU13;SOF1;TSR1;TSR2;UTP15;UTP22;UTP25;UTP30;UTP4;UTP5;UTP8;UTP9
AMB treatment	down-regulated	GO:0090502	RNA phosphodiester bond hydrolysis, endonucleolytic	18	50	16.6182	116	4.73	3.39e-13	YAL033W;YAR008W;YBL004W;YBL018C;YBR247C;YCL019W;YCL059C;YCR047C;YCR057C;YDL060W;YDL148C;YDL153C;YDR339C;YDR449C;YER082C;YER127W;YFR001W;YGL078C;YGL171W;YGR030C;YGR251W;YHR062C;YHR169W;YJL010C;YJL069C;YJL109C;YJR002W;YKL099C;YKR063C;YKR079C;YLL035W;YLR051C;YLR129W;YLR186W;YLR222C;YML093W;YMR229C;YMR239C;YNL308C;YNR054C;YOL010W;YOR004W;YOR056C;YOR078W;YOR145C;YOR294W;YOR310C;YPL217C;YPR112C;YPR144C	BMS1;BUD21;BUD23;DBP3;DBP8;DIP2;EMG1;ENP1;ESF2;FCF1;FCF2;GRC3;KRI1;KRR1;LAS1;LCP5;LOC1;MPP10;MRD1;NOB1;NOC4;NOP14;NOP19;NOP58;NOP9;PNO1;POP5;POP6;POP8;PWP2;RCL1;RNT1;ROK1;RPP1;RRP5;RRS1;SAS10;SEN34;TRZ1;TSR1;TY2B-C;UTP10;UTP11;UTP13;UTP14;UTP18;UTP20;UTP23;UTP6;UTP7
AMB treatment	down-regulated	GO:0034641	cellular nitrogen compound metabolic process	19	466	365.405	2592	1.72	1.08e-12	YAL025C;YAL033W;YAL035W;YAL036C;YAL040C;YAR008W;YBL004W;YBL008W;YBL014C;YBL018C;YBL023C;YBL024W;YBL026W;YBL035C;YBL039C;YBL052C;YBL054W;YBL068W;YBL090W;YBL098W;YBR009C;YBR022W;YBR034C;YBR061C;YBR083W;YBR092C;YBR101C;YBR136W;YBR142W;YBR154C;YBR186W;YBR247C;YBR271W;YBR275C;YCL019W;YCL047C;YCL054W;YCL055W;YCL059C;YCL061C;YCR003W;YCR047C;YCR057C;YCR059C;YDL014W;YDL031W;YDL036C;YDL042C;YDL051W;YDL060W…	ACM1;ADR1;ASP1;BAR1;BCD1;BDF2;BFR2;BIO2;BMS1;BNA4;BNA7;BRE2;BUD21;BUD22;BUD23;BUD27;CBF5;CDC73;CFT2;CGI121;CGR1;CHL1;CLB5;CLB6;CLN3;CSL4;CSR1;CTF4;CUR1;CUS2;CWC23;CWC24;DAS2;DAT1;DBP10;DBP2;DBP3;DBP6;DBP7;DBP8;DBP9;DCD1;DCP1;DED1;DEG1;DHR2;DIM1;DIP2;DIS3;DOM34;DOT1;DOT6;DPB2;DPB4;DRS1;DUS1;DUS3;DUS4;EBP2;EBS1;ECM16;EFG1;ELF1;ELP2;ELP3;ELP6;EMG1;ENP1;ENP2;EPT1;ERB1;ESF1;ESF2;ETT1;FAF1;FAL1;FAP1;FA…
AMB treatment	down-regulated	GO:0071826	ribonucleoprotein complex subunit organization	20	60	23.7812	166	3.55	1.01e-11	YAL035W;YCR060W;YCR072C;YDL031W;YDR060W;YDR091C;YDR190C;YDR312W;YDR429C;YDR447C;YFL002C;YFL023W;YGL064C;YGL099W;YGL120C;YGL128C;YGR091W;YGR159C;YGR162W;YHL007C;YHR066W;YHR085W;YHR088W;YHR197W;YIR012W;YIR026C;YJL102W;YJR055W;YKL009W;YKL021C;YKR022C;YKR081C;YLL008W;YLR009W;YLR022C;YLR106C;YLR221C;YLR323C;YLR418C;YML046W;YMR146C;YMR260C;YMR309C;YNL001W;YNL061W;YNL112W;YNL182C;YNR054C;YOL077C;YOL080C…	BRX1;BUD27;CDC73;CWC23;CWC24;DBP10;DBP2;DED1;DOM34;DRS1;ESF2;FUN12;HIT1;HSP82;IPI1;IPI3;LSG1;MAK11;MAK21;MDN1;MEF2;MRD1;MRH4;MRT4;NIP1;NIP7;NOG1;NOP2;NSR1;NTR2;PRP31;PRP39;PRP43;RDS3;REX4;RIX1;RLI1;RLP24;RPF1;RPF2;RPS17B;RSA1;RSA3;RSA4;RVB1;SDO1;SPB4;SQT1;SSF1;SSF2;STE20;TAH1;TIF11;TIF3;TIF34;TIF35;TIF4631;TIF5;TIF6;YVH1
AMB treatment	down-regulated	GO:0044238	primary metabolic process	21	643	549.546	3836	1.69	2.71e-11	YAL012W;YAL025C;YAL033W;YAL035W;YAL036C;YAL040C;YAL044C;YAL058W;YAR008W;YAR015W;YBL004W;YBL008W;YBL014C;YBL016W;YBL018C;YBL023C;YBL024W;YBL026W;YBL035C;YBL039C;YBL052C;YBL054W;YBL068W;YBL090W;YBL098W;YBR009C;YBR022W;YBR029C;YBR030W;YBR034C;YBR042C;YBR061C;YBR072W;YBR082C;YBR083W;YBR084W;YBR101C;YBR106W;YBR136W;YBR142W;YBR154C;YBR155W;YBR186W;YBR247C;YBR252W;YBR258C;YBR271W;YBR275C;YCL018W;YCL019W…	AAH1;ACM1;ADE1;ADE13;ADE17;ADE2;ADE4;ADE5,7;ADE6;ADE8;ADK2;ADR1;AHA1;ALG13;ALG5;ALG6;APT1;APT2;ARD1;ARP1;ARX1;ASP1;ASR1;ATF2;ATG5;AUR1;BAR1;BCD1;BDF2;BET2;BFR2;BMS1;BNA4;BNA7;BRE2;BUB1;BUD21;BUD22;BUD23;BUD27;CBF5;CCT2;CCT3;CCT5;CDC73;CDS1;CEM1;CFT2;CGI121;CGR1;CHL1;CIC1;CIN4;CLB2;CLB5;CLB6;CLN1;CLN2;CLN3;CNE1;CNS1;CPR7;CSL4;CSN9;CSR1;CST26;CTF4;CUR1;CUS2;CWC23;CWC24;CYB5;CYC1;CYS3;DAS2;DAT1;DBP1…
AMB treatment	down-regulated	GO:0006364	rRNA processing	22	53	20.1637	158	3.63	5.66e-11	YAL033W;YBL018C;YBL026W;YDL014W;YDL213C;YDL229W;YDR083W;YDR087C;YDR091C;YDR365C;YDR432W;YDR478W;YER002W;YGL029W;YGL111W;YGR030C;YGR159C;YGR280C;YHR062C;YHR064C;YHR089C;YHR148W;YHR197W;YIL096C;YJL033W;YJR041C;YKL009W;YKL082C;YKL172W;YLL008W;YLR002C;YLR063W;YLR106C;YLR145W;YLR175W;YLR196W;YLR197W;YLR409C;YLR438C-A;YMR131C;YMR239C;YMR285C;YNL022C;YNL075W;YNL110C;YNL112W;YNL182C;YNL209W;YOL080C;YOR04…	CBF5;CGR1;DBP2;DRS1;EBP2;ESF1;GAR1;HCA4;IMP3;IMP4;IPI3;LSM2;LSM3;MDN1;MRT4;NGL2;NOC3;NOG1;NOP1;NOP15;NOP16;NOP56;NOP6;NPL3;NSA1;NSR1;POP5;POP6;POP8;PUS7;PWP1;PXR1;RAT1;REX4;RIX1;RLI1;RMP1;RNT1;RPP1;RRB1;RRP1;RRP14;RRP8;RRP9;SNM1;SSB1;SSB2;SSZ1;URB2;UTP21;YIL096C;YLR063W;YNL022C
AMB treatment	down-regulated	GO:0033750	ribosome localization	23	27	6.87649	48	7.89	1.12e-10	YAL059W;YCR047C;YDL166C;YDL229W;YDR091C;YDR101C;YDR361C;YER006W;YER036C;YGL097W;YGL099W;YGR245C;YHR088W;YHR170W;YHR197W;YIL063C;YJL010C;YKL143W;YLL034C;YLR074C;YNL209W;YNR053C;YOR294W;YPL093W;YPL146C;YPL239W;YPR016C	ARB1;ARX1;BCP1;BUD20;BUD23;ECM1;FAP7;LSG1;LTV1;NMD3;NOG1;NOG2;NOP53;NOP9;NUG1;RIX1;RIX7;RLI1;RPF1;RRS1;SDA1;SRM1;SSB1;SSB2;TIF6;YAR1;YRB2
AMB treatment	down-regulated	GO:0000027	ribosomal large subunit assembly	24	22	5.01411	35	10.35	4.2e-10	YCR072C;YDR060W;YDR312W;YFL002C;YGL064C;YGL099W;YHR066W;YHR085W;YHR088W;YHR197W;YIR012W;YIR026C;YKL009W;YKL021C;YKR081C;YLL008W;YLR106C;YLR221C;YNL182C;YOL077C;YOL080C;YPL193W	BRX1;DRS1;IPI1;IPI3;LSG1;MAK11;MAK21;MDN1;MRH4;MRT4;REX4;RIX1;RPF1;RPF2;RSA1;RSA3;RSA4;SPB4;SQT1;SSF1;SSF2;YVH1
AMB treatment	down-regulated	GO:0006913	nucleocytoplasmic transport	25	43	16.3713	115	3.73	3.43e-09	YAL059W;YBL016W;YBR034C;YBR267W;YCR047C;YDL166C;YDL229W;YDR091C;YDR101C;YDR361C;YDR395W;YDR432W;YER006W;YER036C;YER131W;YGL097W;YGL099W;YGL122C;YGR090W;YGR128C;YGR245C;YHR088W;YHR170W;YHR197W;YIL063C;YJL010C;YJL039C;YKL143W;YKR092C;YLL034C;YLR016C;YLR074C;YLR293C;YLR368W;YML031W;YNL209W;YNR053C;YOR294W;YPL093W;YPL146C;YPL226W;YPL239W;YPR016C	ARB1;ARX1;BCP1;BUD20;BUD23;ECM1;FAP7;FUS3;GSP1;HMT1;LSG1;LTV1;MDM30;NAB2;NDC1;NEW1;NMD3;NOG1;NOG2;NOP53;NOP9;NPL3;NUG1;NUP192;PML1;REI1;RIX1;RIX7;RLI1;RPF1;RPS26B;RRS1;SDA1;SRM1;SRP40;SSB1;SSB2;SXM1;TIF6;UTP22;UTP8;YAR1;YRB2
AMB treatment	down-regulated	GO:0030488	tRNA methylation	26	15	2.8652	20	18.22	1.18e-08	YBL024W;YBR061C;YDL112W;YDL201W;YDR120C;YDR165W;YGL050W;YHR070W;YJL125C;YML014W;YNL062C;YNR046W;YOL093W;YOL124C;YOL125W	GCD10;GCD14;NCL1;TRM1;TRM10;TRM11;TRM112;TRM13;TRM3;TRM5;TRM7;TRM8;TRM82;TRM9;TYW3
AMB treatment	down-regulated	GO:0042797	tRNA transcription from RNA polymerase III promoter	27	14	2.72194	19	16.99	6.07e-08	YBR154C;YDL150W;YDR045C;YHR143W-A;YJL011C;YKL144C;YNL151C;YNR003C;YOR116C;YOR207C;YOR224C;YPR110C;YPR187W;YPR190C	RET1;RPB5;RPB8;RPC10;RPC11;RPC17;RPC25;RPC31;RPC34;RPC40;RPC53;RPC82;RPO26;RPO31
AMB treatment	down-regulated	GO:0098781	ncRNA transcription	28	26	8.16583	57	5.13	8.51e-08	YBL014C;YBR154C;YDL150W;YDR045C;YEL055C;YHR143W-A;YJL011C;YJL148W;YJR063W;YKL144C;YML043C;YMR239C;YNL151C;YNL222W;YNL248C;YNR003C;YOR116C;YOR207C;YOR224C;YOR295W;YOR340C;YOR341W;YPR010C;YPR110C;YPR187W;YPR190C	POL5;RET1;RNT1;RPA12;RPA135;RPA190;RPA34;RPA43;RPA49;RPB5;RPB8;RPC10;RPC11;RPC17;RPC25;RPC31;RPC34;RPC40;RPC53;RPC82;RPO26;RPO31;RRN11;RRN6;SSU72;UAF30
AMB treatment	down-regulated	GO:0090503	RNA phosphodiester bond hydrolysis, exonucleolytic	29	15	3.29498	23	11.38	2.2e-07	YDL111C;YDR280W;YGL094C;YGR158C;YGR276C;YHR069C;YHR081W;YJL050W;YLR107W;YLR293C;YNL002C;YNL232W;YOL021C;YOL142W;YOR048C	CSL4;DIS3;GSP1;LRP1;MTR3;MTR4;PAN2;RAT1;REX3;RLP7;RNH70;RRP4;RRP40;RRP42;RRP45
AMB treatment	down-regulated	GO:1902626	assembly of large subunit precursor of preribosome	30	8	1.14608	8	Inf	1.17e-06	YDL031W;YFL002C;YKR081C;YLR009W;YNL061W;YPL093W;YPL211W;YPR016C	DBP10;NIP7;NOG1;NOP2;RLP24;RPF2;SPB4;TIF6
AMB treatment	down-regulated	GO:0044260	cellular macromolecule metabolic process	31	480	409.923	2941	1.46	1.19e-06	YAL025C;YAL033W;YAL035W;YAL036C;YAL040C;YAL044C;YAL058W;YAR008W;YBL004W;YBL008W;YBL014C;YBL016W;YBL018C;YBL023C;YBL026W;YBL035C;YBL052C;YBL054W;YBL090W;YBR022W;YBR072W;YBR082C;YBR083W;YBR101C;YBR136W;YBR142W;YBR154C;YBR155W;YBR186W;YBR247C;YBR275C;YCL019W;YCL033C;YCL047C;YCL055W;YCL059C;YCL061C;YCR003W;YCR057C;YCR059C;YCR060W;YDL031W;YDL036C;YDL042C;YDL051W;YDL060W;YDL070W;YDL081C;YDL098C;YDL102W…	ACM1;ADR1;AHA1;ALG5;ALG6;ARD1;ARP1;ASR1;ATG5;BCD1;BDF2;BET2;BFR2;BMS1;BUB1;BUD21;BUD22;BUD27;CBF5;CCT2;CCT3;CCT5;CFT2;CGI121;CGR1;CHL1;CIN4;CLB2;CLB5;CLB6;CLN1;CLN2;CLN3;CNE1;CNS1;CPR7;CSL4;CSN9;CTF4;CUR1;CUS2;CWC23;CWC24;DAT1;DBP10;DBP2;DBP3;DBP6;DBP7;DBP8;DBP9;DCP1;DED1;DEG1;DHR2;DIP2;DIS3;DOM34;DOT6;DPB2;DPB4;DPH1;DPH2;DRS1;DUS1;DUS3;DUS4;EBP2;EBS1;ECM16;EFG1;ELF1;ELM1;ELP2;ELP3;ELP6;EMC5;ENP1…
AMB treatment	down-regulated	GO:0071426	ribonucleoprotein complex export from nucleus	32	39	17.3345	121	2.93	2.26e-06	YAL059W;YBR034C;YCR047C;YDL166C;YDL229W;YDR091C;YDR101C;YDR361C;YDR395W;YDR432W;YER006W;YER036C;YER131W;YGL092W;YGL097W;YGL099W;YGL122C;YGR090W;YGR128C;YGR245C;YHR088W;YHR170W;YHR197W;YIL063C;YJL010C;YKL143W;YKR082W;YLL034C;YLR016C;YLR074C;YLR368W;YNL209W;YNR053C;YOR294W;YPL093W;YPL146C;YPL226W;YPL239W;YPR016C	ARB1;ARX1;BCP1;BUD20;BUD23;ECM1;FAP7;HMT1;LSG1;LTV1;MDM30;NAB2;NEW1;NMD3;NOG1;NOG2;NOP53;NOP9;NPL3;NUG1;NUP133;NUP145;PML1;RIX1;RIX7;RLI1;RPF1;RPS26B;RRS1;SDA1;SRM1;SSB1;SSB2;SXM1;TIF6;UTP22;UTP8;YAR1;YRB2
AMB treatment	down-regulated	GO:0000467	exonucleolytic trimming to generate mature 3'-end of 5.8S rRNA from tricistronic rRNA transcript (SSU-rRNA, 5.8S rRNA, LSU-rRNA)	33	12	2.57868	18	12.11	3.47e-06	YDL111C;YDR280W;YGR158C;YGR276C;YHR069C;YHR081W;YJL050W;YLR107W;YLR293C;YNL232W;YOL021C;YOL142W	CSL4;DIS3;GSP1;LRP1;MTR3;MTR4;REX3;RNH70;RRP4;RRP40;RRP42;RRP45
AMB treatment	down-regulated	GO:0042274	ribosomal small subunit biogenesis	34	13	2.94972	22	9.46	3.82e-06	YDL213C;YDR447C;YGR159C;YHR148W;YKL082C;YKL143W;YLR336C;YLR409C;YMR269W;YNL075W;YNL132W;YPL226W;YPL239W	IMP3;IMP4;KRE33;LTV1;NEW1;NOP6;NSR1;RPS17B;RRP14;SGD1;TMA23;UTP21;YAR1
AMB treatment	down-regulated	GO:0046040	IMP metabolic process	35	9	1.57586	11	27.17	5.9e-06	YAR015W;YDR399W;YDR408C;YGL234W;YGR061C;YLR359W;YMR120C;YMR300C;YOR128C	ADE1;ADE13;ADE17;ADE2;ADE4;ADE5,7;ADE6;ADE8;HPT1
AMB treatment	down-regulated	GO:1901293	nucleoside phosphate biosynthetic process	36	38	17.3345	121	2.81	5.9e-06	YAR015W;YBL039C;YBL068W;YBL098W;YBR084W;YBR252W;YCL047C;YDR020C;YDR399W;YDR408C;YDR428C;YDR441C;YEL021W;YER170W;YGL008C;YGL234W;YGR061C;YHL011C;YHR128W;YHR144C;YJR103W;YJR133W;YKL024C;YKL216W;YKR080W;YLR014C;YLR359W;YLR420W;YML022W;YML056C;YML106W;YMR120C;YMR217W;YMR300C;YNL141W;YOL061W;YOR101W;YOR128C	AAH1;ADE1;ADE13;ADE17;ADE2;ADE4;ADE5,7;ADE6;ADE8;ADK2;APT1;APT2;BNA4;BNA7;DAS2;DCD1;DUT1;FUR1;GUA1;HPT1;IMD4;MIS1;MTD1;PMA1;POF1;PPR1;PRS3;PRS4;PRS5;RAS1;URA1;URA3;URA4;URA5;URA6;URA7;URA8;XPT1
AMB treatment	down-regulated	GO:0006189	'de novo' IMP biosynthetic process	37	8	1.28934	9	48.26	7.45e-06	YAR015W;YDR408C;YGL234W;YGR061C;YLR359W;YMR120C;YMR300C;YOR128C	ADE1;ADE13;ADE17;ADE2;ADE4;ADE5,7;ADE6;ADE8
AMB treatment	down-regulated	GO:0043628	ncRNA 3'-end processing	38	19	6.16019	43	4.81	1.09e-05	YDL014W;YDL060W;YDL111C;YDR280W;YGR158C;YGR276C;YGR280C;YHR069C;YHR081W;YJL050W;YKR079C;YLR107W;YLR175W;YLR293C;YMR239C;YNL232W;YOL021C;YOL142W;YPL190C	CBF5;CSL4;DIS3;GSP1;LRP1;MTR3;MTR4;NAB3;NOP1;PXR1;REX3;RNH70;RNT1;RRP4;RRP40;RRP42;RRP45;TRZ1;TSR1
AMB treatment	down-regulated	GO:0000054	ribosomal subunit export from nucleus	39	8	1.411	10	24.56	2.75e-05	YDL229W;YDR091C;YGL097W;YGL099W;YHR197W;YNL209W;YPL093W;YPR016C	LSG1;NOG1;RIX1;RLI1;SRM1;SSB1;SSB2;TIF6
AMB treatment	down-regulated	GO:0009987	cellular process	40	792	746.386	5210	1.54	4.37e-05	YAL012W;YAL025C;YAL033W;YAL035W;YAL036C;YAL040C;YAL044C;YAL058W;YAR008W;YAR015W;YBL002W;YBL004W;YBL008W;YBL014C;YBL016W;YBL018C;YBL020W;YBL023C;YBL024W;YBL026W;YBL035C;YBL039C;YBL042C;YBL052C;YBL054W;YBL059C-A;YBL068W;YBL090W;YBL098W;YBR009C;YBR022W;YBR029C;YBR030W;YBR034C;YBR042C;YBR061C;YBR069C;YBR072W;YBR082C;YBR083W;YBR084W;YBR092C;YBR101C;YBR136W;YBR142W;YBR154C;YBR155W;YBR162W-A;YBR186W;YBR…	AAH1;ACM1;ADE1;ADE13;ADE17;ADE2;ADE4;ADE5,7;ADE6;ADE8;ADH6;ADK2;ADR1;AGA1;AHA1;AHP1;AIM20;AIM43;ALG13;ALG5;ALG6;ALR1;APT1;APT2;ARD1;ARP1;ASP1;ASR1;ATC1;ATF2;ATG5;ATX1;AUR1;BAR1;BCD1;BDF2;BET2;BET5;BFR2;BIO2;BMS1;BNA4;BNA7;BNI4;BNI5;BRE2;BRX1;BUB1;BUD20;BUD21;BUD22;BUD23;BUD27;BUD5;CBF2;CBF5;CCT2;CCT3;CCT5;CDC73;CDS1;CEM1;CFT2;CGI121;CGR1;CHL1;CHZ1;CIN4;CIN8;CIS3;CLB2;CLB5;CLB6;CLN1;CLN2;CLN3;CMC1…
AMB treatment	down-regulated	GO:0009112	nucleobase metabolic process	41	15	4.58433	32	5.35	5.04e-05	YBL039C;YDR408C;YEL021W;YGL234W;YJR103W;YJR133W;YKL024C;YKL216W;YKR080W;YLR420W;YML022W;YML106W;YMR300C;YNL141W;YOR128C	AAH1;ADE2;ADE4;ADE5,7;ADE8;APT1;MTD1;URA1;URA3;URA4;URA5;URA6;URA7;URA8;XPT1
AMB treatment	down-regulated	GO:0042254	ribosome biogenesis	42	14	3.9809	34	5.37	5.68e-05	YBR154C;YER007C-A;YER131W;YHR040W;YHR143W-A;YJL148W;YJR063W;YNL248C;YOR224C;YOR340C;YOR341W;YPR010C;YPR110C;YPR187W	BCD1;RPA12;RPA135;RPA190;RPA34;RPA43;RPA49;RPB5;RPB8;RPC10;RPC40;RPO26;RPS26B;TMA20
AMB treatment	down-regulated	GO:1901659	glycosyl compound biosynthetic process	43	23	9.31191	65	3.33	7.87e-05	YBL039C;YDR020C;YDR399W;YDR441C;YDR502C;YEL021W;YER170W;YGL008C;YGL050W;YHR128W;YJR103W;YKL216W;YLR017W;YLR180W;YLR359W;YLR420W;YML022W;YML056C;YML106W;YMR217W;YMR278W;YOL052C;YPL207W	ADE13;ADK2;APT1;APT2;DAS2;FUR1;GUA1;HPT1;IMD4;MEU1;PGM3;PMA1;SAM1;SAM2;SPE2;TYW1;TYW3;URA1;URA3;URA4;URA5;URA7;URA8
AMB treatment	down-regulated	GO:0008033	tRNA processing	44	18	6.38484	46	4.05	8.66e-05	YAL033W;YAR008W;YBL018C;YBL026W;YBR022W;YDL014W;YDL051W;YGR030C;YGR276C;YHR062C;YKR079C;YKR095W-A;YLR438C-A;YML036W;YNL147W;YPL083C;YPL183C;YPL190C	CGI121;LHP1;LSM2;LSM3;LSM7;NAB3;NOP1;PCC1;POA1;POP5;POP6;POP8;RNH70;RPP1;RTT10;SEN34;SEN54;TRZ1
AMB treatment	down-regulated	GO:0043144	snoRNA processing	45	17	5.86265	41	4.31	8.71e-05	YAL033W;YBL018C;YDL014W;YDL111C;YDR280W;YGR030C;YGR158C;YGR280C;YHR062C;YHR069C;YHR081W;YJL050W;YLR323C;YNL232W;YOL021C;YOL142W;YPL190C	CSL4;CWC24;DIS3;LRP1;MTR3;MTR4;NAB3;NOP1;POP5;POP6;POP8;PXR1;RPP1;RRP4;RRP40;RRP42;RRP45
AMB treatment	down-regulated	GO:0043634	polyadenylation-dependent ncRNA catabolic process	46	11	2.8652	20	7.39	0.000103	YDL111C;YDR280W;YGL246C;YGR158C;YHR069C;YHR081W;YJL050W;YNL232W;YOL021C;YOL142W;YOR048C	CSL4;DIS3;LRP1;MTR3;MTR4;RAI1;RAT1;RRP4;RRP40;RRP42;RRP45
AMB treatment	down-regulated	GO:0071029	nuclear ncRNA surveillance	47	11	2.8652	20	7.39	0.000103	YDL111C;YDR280W;YGL246C;YGR158C;YHR069C;YHR081W;YJL050W;YNL232W;YOL021C;YOL142W;YOR048C	CSL4;DIS3;LRP1;MTR3;MTR4;RAI1;RAT1;RRP4;RRP40;RRP42;RRP45
AMB treatment	down-regulated	GO:0034655	nucleobase-containing compound catabolic process	48	43	23.2082	162	2.22	0.000113	YAL033W;YBL018C;YBR252W;YDL102W;YDL111C;YDR206W;YDR280W;YER043C;YER049W;YER165W;YGL094C;YGL122C;YGL178W;YGL246C;YGR030C;YGR072W;YGR158C;YHR062C;YHR069C;YHR081W;YJL050W;YJL208C;YJR043C;YJR069C;YKL009W;YKL113C;YLR145W;YMR239C;YMR278W;YNL001W;YNL112W;YNL147W;YNL197C;YNL232W;YOL021C;YOL142W;YOL149W;YOR048C;YOR166C;YOR344C;YOR359W;YPL075W;YPL190C	CSL4;DBP2;DCP1;DIS3;DOM34;DUT1;EBS1;GCR1;HAM1;LRP1;LSM7;MPT5;MRT4;MTR3;MTR4;NAB2;NAB3;NUC1;PAB1;PAN2;PGM3;POL3;POL32;POP5;POP6;POP8;RAD27;RAI1;RAT1;RMP1;RNT1;RPP1;RRP4;RRP40;RRP42;RRP45;SAH1;SWT1;TPA1;TYE7;UPF3;VTS1;WHI3
AMB treatment	down-regulated	GO:0006402	mRNA catabolic process	49	33	16.3317	114	2.49	0.000148	YAL033W;YBL018C;YDL111C;YDR206W;YDR280W;YER049W;YER165W;YGL094C;YGL122C;YGL178W;YGL246C;YGR030C;YGR072W;YGR158C;YHR062C;YHR069C;YHR081W;YJL050W;YKL009W;YLR145W;YMR239C;YNL001W;YNL112W;YNL147W;YNL197C;YNL232W;YOL021C;YOL142W;YOL149W;YOR048C;YOR166C;YOR359W;YPL190C	CSL4;DBP2;DCP1;DIS3;DOM34;EBS1;LRP1;LSM7;MPT5;MRT4;MTR3;MTR4;NAB2;NAB3;PAB1;PAN2;POP5;POP6;POP8;RAI1;RAT1;RMP1;RNT1;RPP1;RRP4;RRP40;RRP42;RRP45;SWT1;TPA1;UPF3;VTS1;WHI3
AMB treatment	down-regulated	GO:0071035	nuclear polyadenylation-dependent rRNA catabolic process	50	10	2.57868	18	7.55	0.000206	YDR280W;YGL246C;YGR158C;YHR069C;YHR081W;YJL050W;YNL232W;YOL021C;YOL142W;YOR048C	CSL4;DIS3;LRP1;MTR3;MTR4;RAI1;RAT1;RRP4;RRP40;RRP45
AMB treatment	down-regulated	GO:0071042	nuclear polyadenylation-dependent mRNA catabolic process	51	9	2.1489	15	9.05	0.000212	YDL111C;YDR280W;YGR158C;YHR069C;YJL050W;YNL112W;YNL232W;YOL021C;YOL142W	CSL4;DBP2;DIS3;MTR3;MTR4;RRP4;RRP40;RRP42;RRP45
AMB treatment	down-regulated	GO:0071051	polyadenylation-dependent snoRNA 3'-end processing	52	9	2.1489	15	9.05	0.000212	YDL111C;YDR280W;YGR158C;YHR069C;YHR081W;YJL050W;YNL232W;YOL021C;YOL142W	CSL4;DIS3;LRP1;MTR3;MTR4;RRP4;RRP40;RRP42;RRP45
AMB treatment	down-regulated	GO:0070475	rRNA base methylation	53	5	0.714958	5	Inf	0.000227	YIL096C;YLR063W;YLR186W;YNL022C;YNL061W	EMG1;NOP2;YIL096C;YLR063W;YNL022C
AMB treatment	down-regulated	GO:0006400	tRNA modification	54	17	6.32226	45	3.77	0.00024	YGL169W;YGL211W;YGL243W;YGR200C;YHR187W;YIL008W;YJL098W;YKL027W;YKR056W;YLR384C;YMR023C;YMR312W;YNL119W;YNL292W;YOR274W;YPL086C;YPL207W	ELP2;ELP3;ELP6;IKI1;IKI3;MOD5;MSS1;NCS2;NCS6;PUS4;SAP185;SUA5;TAD1;TRM2;TYW1;URM1;YKL027W
AMB treatment	down-regulated	GO:0071025	RNA surveillance	55	14	4.72759	33	4.46	0.000294	YDL111C;YDR280W;YGL246C;YGR158C;YHR069C;YHR081W;YJL050W;YNL001W;YNL232W;YOL021C;YOL142W;YOR048C;YOR166C;YPL190C	CSL4;DIS3;DOM34;LRP1;MTR3;MTR4;NAB3;RAI1;RAT1;RRP4;RRP40;RRP42;RRP45;SWT1
AMB treatment	down-regulated	GO:0009129	pyrimidine nucleoside monophosphate metabolic process	56	8	1.86238	13	9.64	0.000397	YBR252W;YDR020C;YEL021W;YHR128W;YHR144C;YKL216W;YLR420W;YML106W	DAS2;DCD1;DUT1;FUR1;URA1;URA3;URA4;URA5
AMB treatment	down-regulated	GO:0009220	pyrimidine ribonucleotide biosynthetic process	57	8	1.86238	13	9.64	0.000397	YBL039C;YDR020C;YEL021W;YHR128W;YJR103W;YKL216W;YLR420W;YML106W	DAS2;FUR1;URA1;URA3;URA4;URA5;URA7;URA8
AMB treatment	down-regulated	GO:0046132	pyrimidine ribonucleoside biosynthetic process	58	8	1.86238	13	9.64	0.000397	YBL039C;YDR020C;YEL021W;YHR128W;YJR103W;YKL216W;YLR420W;YML106W	DAS2;FUR1;URA1;URA3;URA4;URA5;URA7;URA8
AMB treatment	down-regulated	GO:0034622	cellular macromolecular complex assembly	59	96	67.7621	473	1.58	0.00049	YAL035W;YBL008W;YBL023C;YBL059C-A;YBR009C;YBR233W-A;YCR060W;YCR072C;YDL031W;YDL160C-A;YDR060W;YDR167W;YDR189W;YDR190C;YDR312W;YDR320C-A;YDR429C;YDR447C;YEL003W;YER007W;YFL002C;YFL023W;YFR004W;YGL008C;YGL061C;YGL064C;YGL099W;YGR091W;YGR105W;YGR140W;YGR159C;YGR162W;YGR188C;YHL006C;YHL007C;YHR060W;YHR066W;YHR085W;YHR088W;YHR197W;YIR012W;YIR026C;YJR034W;YJR055W;YJR140C;YKL009W;YKL021C;YKL048C;YKL058W…	AIM43;ASR1;BNI5;BRX1;BUB1;BUD27;CBF2;CDC73;CIN4;CMC1;CMC2;CWC24;DAD2;DAD3;DAD4;DBP10;DBP2;DRS1;DUO1;ELM1;ESF2;FPR4;FUN12;GIM4;GIM5;HHF1;HIR1;HIR3;HIT1;HSP82;IPI1;IPI3;KAP95;LSG1;MAK11;MAK21;MCM2;MDN1;MRD1;MRH4;MRT4;NIP1;NIP7;NOB1;NOC3;NOG1;NOP2;NSR1;ORC4;PAC2;PEP3;PET191;PKR1;PMA1;PRE2;PRP31;PRP39;RCF2;RDS3;REX4;RIX1;RLP24;RPF1;RPF2;RPN11;RPS17B;RSA1;RSA3;RSA4;RVB1;SDO1;SHU1;SLY1;SPB4;SQT1;SSF1;S…
AMB treatment	down-regulated	GO:0043414	macromolecule methylation	60	24	11.313	80	2.65	0.000618	YBL024W;YBR061C;YCL054W;YCR047C;YDL112W;YDL201W;YDR083W;YDR120C;YDR165W;YGL050W;YHR070W;YIL096C;YJL125C;YKR056W;YLR063W;YLR186W;YML014W;YNL022C;YNL061W;YNL062C;YOL093W;YOL124C;YOL125W;YPL266W	BUD23;DIM1;EMG1;GCD10;GCD14;NCL1;NOP2;RRP8;SPB1;TRM1;TRM10;TRM11;TRM13;TRM2;TRM3;TRM5;TRM7;TRM8;TRM82;TRM9;TYW3;YIL096C;YLR063W;YNL022C
AMB treatment	down-regulated	GO:0006730	one-carbon metabolic process	61	9	2.43542	17	6.78	0.000659	YAL044C;YBR084W;YDR019C;YDR502C;YER043C;YKR080W;YLR058C;YLR180W;YMR189W	GCV1;GCV2;GCV3;MIS1;MTD1;SAH1;SAM1;SAM2;SHM2
AMB treatment	down-regulated	GO:0016180	snRNA processing	62	9	2.43542	17	6.78	0.000659	YDR280W;YGR158C;YGR276C;YHR069C;YHR081W;YJL050W;YLR107W;YMR239C;YPL190C	LRP1;MTR3;MTR4;NAB3;REX3;RNH70;RNT1;RRP4;RRP45
AMB treatment	down-regulated	GO:0000055	ribosomal large subunit export from nucleus	63	12	4.01129	28	4.53	0.000743	YAL059W;YDR101C;YDR361C;YER006W;YGR245C;YHR088W;YHR170W;YLL034C;YLR074C;YNR053C;YOR294W;YPL146C	ARX1;BCP1;BUD20;ECM1;NMD3;NOG2;NOP53;NUG1;RIX7;RPF1;RRS1;SDA1
AMB treatment	down-regulated	GO:0016128	phytosteroid metabolic process	64	13	4.58433	32	4.14	0.000768	YGL001C;YHR007C;YHR042W;YHR072W;YLR056W;YLR100W;YML008C;YMR015C;YMR070W;YMR202W;YMR220W;YNL280C;YOL151W	ERG11;ERG2;ERG24;ERG26;ERG27;ERG3;ERG5;ERG6;ERG7;ERG8;GRE2;MOT3;NCP1
AMB treatment	down-regulated	GO:1902652	secondary alcohol metabolic process	65	13	4.72759	33	3.93	0.00109	YGL001C;YHR007C;YHR042W;YHR072W;YLR056W;YLR100W;YML008C;YMR015C;YMR070W;YMR202W;YMR220W;YNL280C;YOL151W	ERG11;ERG2;ERG24;ERG26;ERG27;ERG3;ERG5;ERG6;ERG7;ERG8;GRE2;MOT3;NCP1
AMB treatment	down-regulated	GO:0051656	establishment of organelle localization	66	30	16.1884	113	2.2	0.00132	YAL059W;YCR047C;YDL166C;YDL229W;YDR091C;YDR101C;YDR361C;YER006W;YER036C;YGL097W;YGL099W;YGR188C;YGR245C;YHR088W;YHR129C;YHR170W;YHR197W;YIL063C;YJL010C;YKL143W;YLL034C;YLR074C;YNL209W;YNR053C;YOR195W;YOR294W;YPL093W;YPL146C;YPL239W;YPR016C	ARB1;ARP1;ARX1;BCP1;BUB1;BUD20;BUD23;ECM1;FAP7;LSG1;LTV1;NMD3;NOG1;NOG2;NOP53;NOP9;NUG1;RIX1;RIX7;RLI1;RPF1;RRS1;SDA1;SLK19;SRM1;SSB1;SSB2;TIF6;YAR1;YRB2
AMB treatment	down-regulated	GO:0006213	pyrimidine nucleoside metabolic process	67	8	2.1489	15	6.89	0.00132	YBL039C;YDR020C;YEL021W;YHR128W;YJR103W;YKL216W;YLR420W;YML106W	DAS2;FUR1;URA1;URA3;URA4;URA5;URA7;URA8
AMB treatment	down-regulated	GO:0019693	ribose phosphate metabolic process	68	40	23.7812	166	1.94	0.00139	YAR015W;YBL039C;YBL068W;YDR020C;YDR399W;YDR408C;YDR441C;YDR454C;YEL021W;YER170W;YGL008C;YGL234W;YGL253W;YGR043C;YGR061C;YGR254W;YHL011C;YHR128W;YHR183W;YJL052W;YJR009C;YJR048W;YJR103W;YJR133W;YKL216W;YLR044C;YLR359W;YLR420W;YML022W;YML056C;YML106W;YMR120C;YMR217W;YMR300C;YOL061W;YOR095C;YOR101W;YOR128C;YOR344C;YPL075W	ADE1;ADE13;ADE17;ADE2;ADE4;ADE5,7;ADE6;ADE8;ADK2;APT1;APT2;CYC1;DAS2;ENO1;FUR1;GCR1;GND1;GUA1;GUK1;HPT1;HXK2;IMD4;NQM1;PDC1;PMA1;PRS3;PRS4;PRS5;RAS1;RKI1;TDH1;TDH2;TYE7;URA1;URA3;URA4;URA5;URA7;URA8;XPT1
AMB treatment	down-regulated	GO:0006446	regulation of translational initiation	69	11	3.72476	26	4.43	0.00139	YAL035W;YDR429C;YER165W;YGL178W;YJL138C;YKR026C;YKR059W;YMR146C;YMR309C;YOR260W;YPR041W	FUN12;GCD1;GCN3;MPT5;NIP1;PAB1;TIF1;TIF2;TIF34;TIF35;TIF5
AMB treatment	down-regulated	GO:0034476	U5 snRNA 3'-end processing	70	6	1.28934	9	12.03	0.00139	YDR280W;YGR276C;YHR081W;YJL050W;YLR107W;YMR239C	LRP1;MTR4;REX3;RNH70;RNT1;RRP45
AMB treatment	down-regulated	GO:0070550	rDNA condensation	71	6	1.28934	9	12.03	0.00139	YCR086W;YDR110W;YDR180W;YDR439W;YFR031C;YLR086W	CSM1;FOB1;LRS4;SCC2;SMC2;SMC4
AMB treatment	down-regulated	GO:0006696	ergosterol biosynthetic process	72	12	4.29781	30	4.03	0.0014	YGL001C;YHR007C;YHR042W;YHR072W;YLR056W;YLR100W;YML008C;YMR015C;YMR070W;YMR202W;YMR220W;YNL280C	ERG11;ERG2;ERG24;ERG26;ERG27;ERG3;ERG5;ERG6;ERG7;ERG8;MOT3;NCP1
AMB treatment	down-regulated	GO:0042790	transcription of nuclear large rRNA transcript from RNA polymerase I promoter	73	9	2.72194	19	5.43	0.00162	YBL014C;YJL148W;YJR063W;YML043C;YNL248C;YOR295W;YOR340C;YOR341W;YPR010C	RPA12;RPA135;RPA190;RPA34;RPA43;RPA49;RRN11;RRN6;UAF30
AMB treatment	down-regulated	GO:0006457	protein folding	74	29	15.7586	110	2.18	0.00165	YAL058W;YBR072W;YBR155W;YCR060W;YDL229W;YDR214W;YEL003W;YER007W;YER103W;YIL027C;YIL142W;YJL014W;YJR032W;YJR064W;YLL024C;YLR449W;YML048W;YML094W;YMR138W;YNL007C;YNL064C;YNL209W;YNL281W;YOR027W;YOR154W;YPL106C;YPL221W;YPL240C;YPR158W	AHA1;CCT2;CCT3;CCT5;CIN4;CNE1;CNS1;CPR7;CUR1;EMC5;FLC1;FPR4;GIM4;GIM5;GSF2;HCH1;HSP26;HSP82;PAC2;SIS1;SLP1;SSA2;SSA4;SSB1;SSB2;SSE1;STI1;TAH1;YDJ1
AMB treatment	down-regulated	GO:0044107	cellular alcohol metabolic process	75	13	5.01411	35	3.57	0.00184	YGL001C;YHR007C;YHR042W;YHR072W;YLR056W;YLR100W;YML008C;YMR015C;YMR070W;YMR202W;YMR220W;YNL280C;YOL151W	ERG11;ERG2;ERG24;ERG26;ERG27;ERG3;ERG5;ERG6;ERG7;ERG8;GRE2;MOT3;NCP1
AMB treatment	down-regulated	GO:0071038	nuclear polyadenylation-dependent tRNA catabolic process	76	8	2.29216	16	6.02	0.00203	YDL111C;YDR280W;YGR158C;YHR069C;YJL050W;YNL232W;YOL021C;YOL142W	CSL4;DIS3;MTR3;MTR4;RRP4;RRP40;RRP42;RRP45
AMB treatment	down-regulated	GO:0006694	steroid biosynthetic process	77	14	5.73041	40	3.25	0.00224	YGL001C;YHR007C;YHR042W;YHR072W;YLR056W;YLR100W;YML008C;YMR015C;YMR070W;YMR202W;YMR220W;YNL111C;YNL280C;YNR043W	CYB5;ERG11;ERG2;ERG24;ERG26;ERG27;ERG3;ERG5;ERG6;ERG7;ERG8;MOT3;MVD1;NCP1
AMB treatment	down-regulated	GO:0033967	box C/D snoRNA metabolic process	78	7	1.86238	13	7.02	0.00244	YAL033W;YBL018C;YDL014W;YGR030C;YGR280C;YHR062C;YMR239C	NOP1;POP5;POP6;POP8;PXR1;RNT1;RPP1
AMB treatment	down-regulated	GO:0006166	purine ribonucleoside salvage	79	5	1.00282	7	15.03	0.00244	YDR399W;YDR441C;YLR017W;YML022W;YMR278W	APT1;APT2;HPT1;MEU1;PGM3
AMB treatment	down-regulated	GO:0031120	snRNA pseudouridine synthesis	80	5	1.00282	7	15.03	0.00244	YDL208W;YHR072W-A;YHR089C;YLR175W;YOR243C	CBF5;GAR1;NHP2;NOP10;PUS7
AMB treatment	down-regulated	GO:0032447	protein urmylation	81	5	1.00282	7	15.03	0.00244	YGL211W;YGR200C;YIL008W;YMR312W;YNL119W	ELP2;ELP6;NCS2;NCS6;URM1
AMB treatment	down-regulated	GO:0000294	nuclear-transcribed mRNA catabolic process, endonucleolytic cleavage-dependent decay	82	6	1.4326	10	9.02	0.00255	YAL033W;YBL018C;YGR030C;YHR062C;YLR145W;YMR239C	POP5;POP6;POP8;RMP1;RNT1;RPP1
AMB treatment	down-regulated	GO:0009174	pyrimidine ribonucleoside monophosphate biosynthetic process	83	6	1.4326	10	9.02	0.00255	YDR020C;YEL021W;YHR128W;YKL216W;YLR420W;YML106W	DAS2;FUR1;URA1;URA3;URA4;URA5
AMB treatment	down-regulated	GO:0046049	UMP metabolic process	84	6	1.4326	10	9.02	0.00255	YDR020C;YEL021W;YHR128W;YKL216W;YLR420W;YML106W	DAS2;FUR1;URA1;URA3;URA4;URA5
AMB treatment	down-regulated	GO:1901068	guanosine-containing compound metabolic process	85	6	1.4326	10	9.02	0.00255	YDR399W;YDR454C;YER170W;YML056C;YMR217W;YMR278W	ADK2;GUA1;GUK1;HPT1;IMD4;PGM3
AMB treatment	down-regulated	GO:0070478	nuclear-transcribed mRNA catabolic process, 3'-5' exonucleolytic nonsense-mediated decay	86	8	2.43542	17	5.35	0.00297	YDL111C;YDR280W;YGR072W;YGR158C;YHR069C;YNL232W;YOL021C;YOL142W	CSL4;DIS3;MTR3;RRP4;RRP40;RRP42;RRP45;UPF3
AMB treatment	down-regulated	GO:0016125	sterol metabolic process	87	16	7.30627	51	2.76	0.00336	YGL001C;YGR177C;YHR007C;YHR042W;YHR072W;YLR056W;YLR100W;YML008C;YMR015C;YMR070W;YMR202W;YMR220W;YNL111C;YNL280C;YNR043W;YOL151W	ATF2;CYB5;ERG11;ERG2;ERG24;ERG26;ERG27;ERG3;ERG5;ERG6;ERG7;ERG8;GRE2;MOT3;MVD1;NCP1
AMB treatment	down-regulated	GO:0000056	ribosomal small subunit export from nucleus	88	7	2.00564	14	6.02	0.00381	YCR047C;YDL166C;YER036C;YIL063C;YJL010C;YKL143W;YPL239W	ARB1;BUD23;FAP7;LTV1;NOP9;YAR1;YRB2
AMB treatment	down-regulated	GO:0009260	ribonucleotide biosynthetic process	89	17	8.11088	57	2.59	0.00407	YAR015W;YDR399W;YDR408C;YDR441C;YER170W;YGL008C;YGL234W;YGR061C;YJR133W;YLR359W;YML022W;YML056C;YMR120C;YMR217W;YMR300C;YOR101W;YOR128C	ADE1;ADE13;ADE17;ADE2;ADE4;ADE5,7;ADE6;ADE8;ADK2;APT1;APT2;GUA1;HPT1;IMD4;PMA1;RAS1;XPT1
AMB treatment	down-regulated	GO:0000291	nuclear-transcribed mRNA catabolic process, exonucleolytic	90	8	2.57868	18	4.82	0.00447	YDL111C;YDR280W;YGR072W;YGR158C;YHR069C;YNL232W;YOL021C;YOL142W	CSL4;DIS3;MTR3;RRP4;RRP40;RRP42;RRP45;UPF3
AMB treatment	down-regulated	GO:0034475	U4 snRNA 3'-end processing	91	6	1.57586	11	7.22	0.0046	YDR280W;YGR158C;YHR069C;YHR081W;YJL050W;YMR239C	LRP1;MTR3;MTR4;RNT1;RRP4;RRP45
AMB treatment	down-regulated	GO:0000492	box C/D snoRNP assembly	92	5	1.14608	8	10.02	0.00501	YCR060W;YDR190C;YJR055W;YPL193W;YPL240C	HIT1;HSP82;RSA1;RVB1;TAH1
AMB treatment	down-regulated	GO:0006207	'de novo' pyrimidine nucleobase biosynthetic process	93	5	1.14608	8	10.02	0.00501	YEL021W;YKL024C;YKL216W;YLR420W;YML106W	URA1;URA3;URA4;URA5;URA6
AMB treatment	down-regulated	GO:0032259	methylation	94	10	3.76332	27	3.66	0.00505	YCL055W;YDR019C;YDR408C;YER091C;YGR283C;YJR073C;YLL062C;YML008C;YMR310C;YNL024C	ADE8;ERG6;GCV1;KAR4;MET6;MHT1;OPI3;YGR283C;YMR310C;YNL024C
AMB treatment	down-regulated	GO:0018364	peptidyl-glutamine methylation	95	3	0.429781	3	Inf	0.0062	YDL014W;YDR140W;YNR046W	MTQ2;NOP1;TRM112
AMB treatment	down-regulated	GO:0035719	tRNA import into nucleus	96	3	0.429781	3	Inf	0.0062	YLL024C;YNL007C;YNL064C	SIS1;SSA2;YDJ1
AMB treatment	down-regulated	GO:0045943	positive regulation of transcription from RNA polymerase I promoter	97	8	2.72194	19	4.38	0.00627	YDR324C;YDR398W;YGR128C;YHR196W;YJL109C;YLR418C;YMR093W;YPL126W	CDC73;NAN1;UTP10;UTP15;UTP4;UTP5;UTP8;UTP9
AMB treatment	down-regulated	GO:0009168	purine ribonucleoside monophosphate biosynthetic process	98	11	4.56138	32	3.18	0.00706	YAR015W;YDR408C;YER170W;YGL008C;YGL234W;YGR061C;YJR133W;YMR120C;YMR300C;YNL141W;YOR128C	AAH1;ADE1;ADE17;ADE2;ADE4;ADE5,7;ADE6;ADE8;ADK2;PMA1;XPT1
AMB treatment	down-regulated	GO:0009147	pyrimidine nucleoside triphosphate metabolic process	99	5	1.28934	9	7.51	0.00934	YBL039C;YBR252W;YDR020C;YJR069C;YJR103W	DAS2;DUT1;HAM1;URA7;URA8
AMB treatment	down-regulated	GO:0006221	pyrimidine nucleotide biosynthetic process	100	4	0.853777	6	12.1	0.00963	YBR252W;YHR144C;YKL024C;YLR014C	DCD1;DUT1;PPR1;URA6
AMB treatment	down-regulated	GO:0000390	spliceosomal complex disassembly	101	4	0.859561	6	12.01	0.00963	YGL120C;YGL128C;YKR022C;YOR204W	CWC23;DED1;NTR2;PRP43
AMB treatment	down-regulated	GO:0032261	purine nucleotide salvage	102	4	0.859561	6	12.01	0.00963	YDR399W;YDR441C;YJR133W;YML022W	APT1;APT2;HPT1;XPT1
AMB treatment	down-regulated	GO:0044205	'de novo' UMP biosynthetic process	103	4	0.859561	6	12.01	0.00963	YEL021W;YKL216W;YLR420W;YML106W	URA1;URA3;URA4;URA5
AMB treatment	down-regulated	GO:1990481	mRNA pseudouridine synthesis	104	4	0.859561	6	12.01	0.00963	YFL001W;YLR175W;YNL292W;YOR243C	CBF5;DEG1;PUS4;PUS7
